# Supplementary material for: High Transmitter CD4+ T-Cell Count Shortly after the Time of Transmission in a Study of African Serodiscordant Couples
Source: PLoS One. 2015 Aug 20;10(8):e0134438. doi: 10.1371/journal.pone.0134438 (PMC4546189; doi:10.1371/journal.pone.0134438)
Supplement: S1 File — (CSV) [file pone.0134438.s001.csv]

pid	visitdate	visitcode	c_pid	cd4cells	vlresult	link_status	site	edi	sex	ageatenrollment	education	marital2	volunteer_edi	art_at_transmission	art_at_enrollment	first_cd4	first_vl
179001	22 Feb 06	961	175001	275	18000	L	17		M	30	1	3	08 Feb 05	0	0	275	18000
179001	08 Mar 06	962	175001			L	17		M	30	1	3	08 Feb 05	0	0	275	18000
179002	23 Feb 06	961	175002	338	6120	L	17		M	34	2	3	14 Jul 05	0	0	338	6120
179002	07 Mar 06	962	175002			L	17		M	34	2	3	14 Jul 05	0	0	338	6120
179003	23 Feb 06	961	175003	520	89300	L	17		F	29	0	3	28 Sep 05	0	0	520	89300
179003	15 Mar 06	962	175003			L	17		F	29	0	3	28 Sep 05	0	0	520	89300
179004	02 Mar 06	961	175004	406	99100	L	17		M	43	0	3	03 Jul 05	0	0	406	99100
179004	16 Mar 06	962	175004			L	17		M	43	0	3	03 Jul 05	0	0	406	99100
179005	02 Mar 06	961	175005	509	15000	L	17		M	42	0	3	02 Jun 05	0	0	509	15000
179005	16 Mar 06	962	175005			L	17		M	42	0	3	02 Jun 05	0	0	509	15000
179006	07 Mar 06	961	175006	140	23400	L	17		F	31	2	2	26 Nov 05	0	0	140	23400
179006	20 Mar 06	962	175006			L	17		F	31	2	2	26 Nov 05	0	0	140	23400
179007	16 Mar 06	961	175007	134	49	U	17		F	34	1	3	17 Oct 05	1	1	134	49
179007	30 Mar 06	962	175007			U	17		F	34	1	3	17 Oct 05	1	1	134	49
179008	08 Mar 06	961	175008	391	1470	U	17		F	26	0	3	04 May 05	0	0	391	1470
179008	22 Mar 06	962	175008			U	17		F	26	0	3	04 May 05	0	0	391	1470
179009	08 Mar 06	961	175009	261	49	L	17		F	27	1	3	04 Sep 05	0	1	261	49
179009	22 Mar 06	962	175009			L	17		F	27	1	3	04 Sep 05	0	1	261	49
179010	08 Mar 06	961	175010	151	172000	L	17		F	28	0	3	15 Nov 05	0	0	151	172000
179010	24 Mar 06	962	175010			L	17		F	28	0	3	15 Nov 05	0	0	151	172000
179011	23 Mar 06	961	175011	456	49	U	17		F	40	1	3	25 Oct 05	1	1	456	49
179011	06 Apr 06	962	175011			U	17		F	40	1	3	25 Oct 05	1	1	456	49
179012	15 Mar 06	961	175012			U	17		M	45	1	3	08 Mar 05	0	1	201	49
179012	16 Mar 06	962	175012	201	49	U	17		M	45	1	3	08 Mar 05	0	1	201	49
179012	30 Mar 06	963	175012			U	17		M	45	1	3	08 Mar 05	0	1	201	49
179013	17 Mar 06	961	175013	224	148000	L	17		F	35	1	3	15 Mar 05	0	0	224	148000
179013	31 Mar 06	962	175013			L	17		F	35	1	3	15 Mar 05	0	0	224	148000
179014	17 Mar 06	961	175014	308		L	17		F	31	0	3	15 Aug 05	0	0	308
179014	31 Mar 06	962	175014			L	17		F	31	0	3	15 Aug 05	0	0	308
179015	22 Mar 06	961	175015	479	43600	L	17		M	46	0	3	27 Nov 05	0	0	479	43600
179015	05 Apr 06	962	175015			L	17		M	46	0	3	27 Nov 05	0	0	479	43600
179016	23 Mar 06	961	175016	354	138000	L	17		F	29	1	3	21 Feb 06	0	0	354	138000
179016	06 Apr 06	962	175016			L	17		F	29	1	3	21 Feb 06	0	0	354	138000
179017	30 Mar 06	961	175017	150	49	L	17		F	35	1	3	15 Mar 05	0	1	150	49
179017	13 Apr 06	962	175017			L	17		F	35	1	3	15 Mar 05	0	1	150	49
179018	13 Apr 06	961	175018	539		U	17		F	22	0	4	10 Jun 05	0	0	539
179018	27 Apr 06	962	175018			U	17		F	22	0	4	10 Jun 05	0	0	539
179019	20 Apr 06	961	175019	438	49	L	17		F	40	0	3	20 Mar 05	0	1	438	49
179019	04 May 06	962	175019			L	17		F	40	0	3	20 Mar 05	0	1	438	49
179020	31 May 06	961	175020	99	49	L	17		M	30	1	3	27 Aug 05	0	1	99	49
179020	11 Jul 06	962	175020			L	17		M	30	1	3	27 Aug 05	0	1	99	49
179022	04 May 06	961	175022	461	18400	L	17		M	25	1	3	11 Apr 05	0	0	461	18400
179022	17 May 06	962	175022			L	17		M	25	1	3	11 Apr 05	0	0	461	18400
179024	16 Jun 06	961	175024	215	157000	L	17		M	25	0	3	10 Mar 06	0	0	215	157000
179024	29 Jun 06	962	175024			L	17		M	25	0	3	10 Mar 06	0	0	215	157000
179025	30 Jun 06	961	175025			L	17		F	26	1	3	25 Mar 06	0	1	185	49
179025	01 Jul 06	962	175025	185	49	L	17		F	26	1	3	25 Mar 06	0	1	185	49
179025	12 Jul 06	963	175025			L	17		F	26	1	3	25 Mar 06	0	1	185	49
179026	06 Jul 06	961	175026	241	9930	L	17		M	30	1	3	26 May 06	0	0	241	9930
179026	20 Jul 06	962	175026			L	17		M	30	1	3	26 May 06	0	0	241	9930
179027	11 Aug 06	961	175027	641	123000	L	17		F	29	1	3	04 Jun 06	0	0	641	123000
179027	30 Aug 06	962	175027			L	17		F	29	1	3	04 Jun 06	0	0	641	123000
179028	08 Sep 06	961	175028	255	49	U	17		F	26	1	3	24 Jul 06	0	0	255	49
179028	20 Sep 06	962	175028			U	17		F	26	1	3	24 Jul 06	0	0	255	49
179029	07 Oct 06	961	175029	306	14400	U	17		F	28	0	3	01 Aug 06	0	0	306	14400
179029	25 Oct 06	962	175029			U	17		F	28	0	3	01 Aug 06	0	0	306	14400
179030	12 Oct 06	961	175030	326		L	17		F	18	0	3	17 Jun 06	0	0	326
179030	25 Oct 06	962	175030			L	17		F	18	0	3	17 Jun 06	0	0	326
179031	20 Oct 06	961	175031	516	2860	U	17		F	33	1	4	29 Jun 06	0	0	516	2860
179031	02 Nov 06	962	175031			U	17		F	33	1	4	29 Jun 06	0	0	516	2860
179032	25 Oct 06	961	175032	463	883	L	17		F	46	1	3	03 Oct 06	0	0	463	883
179032	31 Oct 06	962	175032			L	17		F	46	1	3	03 Oct 06	0	0	463	883
179033	31 Oct 06	961	175033	584	49	L	17		F	33	0	3	09 Sep 06	0	0	584	49
179033	13 Nov 06	962	175033			L	17		F	33	0	3	09 Sep 06	0	0	584	49
179034	23 Nov 06	961	175034	280	25900	L	17		M	35	3	3	15 Oct 06	0	0	280	25900
179034	30 Nov 06	962	175034			L	17		M	35	3	3	15 Oct 06	0	0	280	25900
179035	27 Nov 06	961	175035	349	49	U	17		F	32	0	3	05 Sep 06	0	0	349	49
179035	12 Dec 06	962	175035			U	17		F	32	0	3	05 Sep 06	0	0	349	49
179036	12 Dec 06	961	175036	328	107000	L	17		M	35	2	3	02 Sep 06	0	0	328	107000
179036	22 Dec 06	962	175036			L	17		M	35	2	3	02 Sep 06	0	0	328	107000
179037	05 Jan 07	961	175037	817	944	L	17		F	33	1	3	15 Nov 06	0	0	817	944
179037	12 Jan 07	962	175037			L	17		F	33	1	3	15 Nov 06	0	0	817	944
179037	22 Jan 07	963	175037			L	17		F	33	1	3	15 Nov 06	0	0	817	944
179038	12 Jan 07	961	175038	831	11800	L	17		M	45	1	3	22 Dec 06	0	0	831	11800
179038	19 Jan 07	962	175038			L	17		M	45	1	3	22 Dec 06	0	0	831	11800
179039	27 Jan 07	961	175039	474	13280	U	17		F	27	0	3	08 Jan 07	0	0	474	13280
179039	05 Feb 07	962	175039			U	17		F	27	0	3	08 Jan 07	0	0	474	13280
179040	27 Feb 07	961	175040	670	148000	L	17		M	38	1	3	23 Dec 06	0	0	670	148000
179040	22 Mar 07	962	175040			L	17		M	38	1	3	23 Dec 06	0	0	670	148000
179041	27 Feb 07	961	175041	282	142000	L	17		M	41	1	3	07 Nov 06	0	0	282	142000
179041	14 Mar 07	962	175041			L	17		M	41	1	3	07 Nov 06	0	0	282	142000
179042	16 Mar 07	961	175042	841	79200	L	17		M	48	2	3	23 Feb 07	0	0	841	79200
179042	27 Mar 07	962	175042			L	17		M	48	2	3	23 Feb 07	0	0	841	79200
179043	16 Mar 07	961	175043		13900	L	17		M	27	1	3	30 Jan 07	0	0	1218	13900
179043	19 Mar 07	962	175043	1218		L	17		M	27	1	3	30 Jan 07	0	0	1218	13900
179043	28 Mar 07	963	175043			L	17		M	27	1	3	30 Jan 07	0	0	1218	13900
179045	12 Apr 07	961	175045	181	136000	L	17		M	43	1	3	20 Mar 07	0	0	181	136000
179045	16 Apr 07	962	175045		136000	L	17		M	43	1	3	20 Mar 07	0	0	181	136000
179046	17 Apr 07	961	175046	720	12600	L	17		F	25	1	3	07 Jan 07	0	0	720	12600
179046	30 Apr 07	962	175046			L	17		F	25	1	3	07 Jan 07	0	0	720	12600
179047	24 Apr 07	961	175047	228	612000	L	17		M	28	1	3	07 Apr 07	0	0	228	612000
179047	08 May 07	962	175047			L	17		M	28	1	3	07 Apr 07	0	0	228	612000
179048	30 Jun 07	961	175048	323	23700	L	17		M	37	1	3	14 May 07	0	0	323	23700
179048	12 Jul 07	962	175048			L	17		M	37	1	3	14 May 07	0	0	323	23700
179049	05 Jul 07	961	175049	162	400000	L	17		M	27	1	3	22 Mar 07	0	0	162	400000
179049	19 Jul 07	962	175049			L	17		M	27	1	3	22 Mar 07	0	0	162	400000
179051	06 Jul 07	961	175051	656	4730	L	17		F	27	1	3	21 May 07	0	0	656	4730
179051	17 Jul 07	962	175051	715		L	17		F	27	1	3	21 May 07	0	0	656	4730
179052	03 Aug 07	961	175052			L	17		M	32	1	3	18 Jun 07	0	0	326	23000
179052	04 Aug 07	962	175052	326	23000	L	17		M	32	1	3	18 Jun 07	0	0	326	23000
179052	20 Aug 07	963	175052			L	17		M	32	1	3	18 Jun 07	0	0	326	23000
179053	08 Aug 07	961	175053	349	69300	L	17		M	31	1	3	24 Jul 07	0	0	349	69300
179053	22 Aug 07	962	175053			L	17		M	31	1	3	24 Jul 07	0	0	349	69300
179054	20 Oct 07	961	175054	319	65000	L	17		F	31	2	3	07 Sep 07	0	0	319	65000
179054	23 Oct 07	962	175054			L	17		F	31	2	3	07 Sep 07	0	0	319	65000
179054	21 Nov 07	963	175054			L	17		F	31	2	3	07 Sep 07	0	0	319	65000
179055	26 Oct 07	961	175055	508	49	U	17		F	33	0	3	20 Jul 07	0	0	508	49
179055	09 Nov 07	962	175055			U	17		F	33	0	3	20 Jul 07	0	0	508	49
179056	26 Oct 07	961	175056	369	51300	L	17		M	29	0	3	14 Aug 07	0	0	369	51300
179056	09 Nov 07	962	175056			L	17		M	29	0	3	14 Aug 07	0	0	369	51300
179057	19 Nov 07	961	175057	80	26900	L	17		F	24	1	3	06 Oct 07	0	0	80	26900
179057	27 Nov 07	962	175057			L	17		F	24	1	3	06 Oct 07	0	0	80	26900
179058	15 Dec 07	961	175058		198000	L	17		M	34	1	4	23 Nov 07	0	0	393	198000
179058	17 Dec 07	962	175058	393		L	17		M	34	1	4	23 Nov 07	0	0	393	198000
179058	17 Jan 08	963	175058			L	17		M	34	1	4	23 Nov 07	0	0	393	198000
179059	19 Dec 07	961	175059		128000	L	17		M	35	1	3	27 Nov 07	0	0	220	128000
179059	20 Dec 07	962	175059	220		L	17		M	35	1	3	27 Nov 07	0	0	220	128000
179059	04 Jan 08	963	175059			L	17		M	35	1	3	27 Nov 07	0	0	220	128000
179060	15 Jan 08	961	175060	279	55400	L	17		M	53	1	3	24 Dec 07	0	0	279	55400
179060	04 Feb 08	962	175060			L	17		M	53	1	3	24 Dec 07	0	0	279	55400
179061	17 Jan 08	961	175061	303	106000	L	17		M	37	1	3	01 Dec 07	0	0	303	106000
179061	22 Jan 08	962	175061			L	17		M	37	1	3	01 Dec 07	0	0	303	106000
179061	25 Jan 08	963	175061			L	17		M	37	1	3	01 Dec 07	0	0	303	106000
179061	28 Jan 08	964	175061			L	17		M	37	1	3	01 Dec 07	0	0	303	106000
179062	15 Feb 08	961	175062			L	17		F	36	1	3	28 Jan 08	0	0	722	145000
179062	16 Feb 08	962	175062	722	145000	L	17		F	36	1	3	28 Jan 08	0	0	722	145000
179062	21 Feb 08	963	175062			L	17		F	36	1	3	28 Jan 08	0	0	722	145000
179062	25 Feb 08	964	175062			L	17		F	36	1	3	28 Jan 08	0	0	722	145000
179063	04 Mar 08	961	175063	335	10400	L	17		F	23	0	3	16 Feb 08	0	0	335	10400
179063	17 Mar 08	962	175063			L	17		F	23	0	3	16 Feb 08	0	0	335	10400
179064	28 Mar 08	961	175064	514	44500	L	17		M	40	1	3	24 Dec 07	0	0	514	44500
179064	11 Apr 08	962	175064			L	17		M	40	1	3	24 Dec 07	0	0	514	44500
179065	02 Apr 08	961	175065	245	17000	L	17		F	32	1	3	10 Mar 08	0	0	245	17000
179065	08 Apr 08	962	175065			L	17		F	32	1	3	10 Mar 08	0	0	245	17000
179066	09 May 08	961	175066	420	206000	L	17		F	31	0	3	08 Mar 08	0	0	420	206000
179066	30 May 08	962	175066			L	17		F	31	0	3	08 Mar 08	0	0	420	206000
179067	14 May 08	961	175067	544	3820	U	17		M	41	2	3	24 Apr 08	0	0	544	3820
179067	22 May 08	962	175067			U	17		M	41	2	3	24 Apr 08	0	0	544	3820
179068	22 May 08	961	175068	570	1690	L	17		F	32	1	3	11 Apr 08	0	1	570	1690
179068	03 Jun 08	962	175068			L	17		F	32	1	3	11 Apr 08	0	1	570	1690
179069	23 May 08	961	175069	625	168	U	17		F	24	2	3	07 Apr 08	0	0	625	168
179069	02 Jun 08	962	175069			U	17		F	24	2	3	07 Apr 08	0	0	625	168
179070	03 Jun 08	961	175070	541	17700	L	17		M	58	1	3	11 Apr 08	0	0	541	17700
179070	07 Jul 08	962	175070			L	17		M	58	1	3	11 Apr 08	0	0	541	17700
179071	25 Jun 08	961	175071	291	137000	L	17		M	40	1	3	02 May 08	0	0	291	137000
179071	22 Jul 08	962	175071			L	17		M	40	1	3	02 May 08	0	0	291	137000
179072	27 Jun 08	961	175072	507	7530	L	17		F	41	1	3	14 May 08	0	0	507	7530
179072	10 Jul 08	962	175072			L	17		F	41	1	3	14 May 08	0	0	507	7530
179073	02 Jul 08	961	175073	636	457	U	17		F	19	1	3	17 Jun 08	0	0	636	457
179073	17 Jul 08	962	175073			U	17		F	19	1	3	17 Jun 08	0	0	636	457
179074	28 Jan 09	961	175074	234	18500	L	17		M	42	1	4	17 Jun 08	0	0	234	18500
179074	24 Feb 09	990	175074			L	17		M	42	1	4	17 Jun 08	0	0	234	18500
179075	31 Jul 08	961	175075	389	2290	U	17		M	40	2	3	22 May 08	0	0	389	2290
179075	19 Aug 08	962	175075			U	17		M	40	2	3	22 May 08	0	0	389	2290
179076	31 Jul 08	961	175076	950	27900	L	17		F	34	1	3	04 Jun 08	0	0	950	27900
179076	27 Aug 08	962	175076			L	17		F	34	1	3	04 Jun 08	0	0	950	27900
179077	04 Aug 08	961	175077	365	22600	U	17		M	46	1	3	29 May 08	0	0	365	22600
179077	18 Aug 08	962	175077			U	17		M	46	1	3	29 May 08	0	0	365	22600
179079	19 Sep 08	961	175079	605	63000	L	17		F	31	1	3	06 Sep 08	0	0	605	63000
179079	07 Oct 08	962	175079			L	17		F	31	1	3	06 Sep 08	0	0	605	63000
179080	10 Dec 08	961	175080	953	4760	L	17		F	24	1	2	22 Oct 08	0	0	953	4760
179080	17 Dec 08	962	175080			L	17		F	24	1	2	22 Oct 08	0	0	953	4760
179081	22 Dec 08	961	175081	907	661	L	17		F	31	1	3	05 Dec 08	0	0	907	661
179081	06 Jan 09	962	175081			L	17		F	31	1	3	05 Dec 08	0	0	907	661
179082	10 Jan 09	961	175082	1232	49	U	17		F	24	1	3	23 Nov 08	0	0	1232	49
179082	26 Jan 09	962	175082			U	17		F	24	1	3	23 Nov 08	0	0	1232	49
179083	25 Feb 09	961	175083	500	11900	L	17		F	21	1	3	01 Feb 09	0	0	500	11900
179083	09 Mar 09	962	175083			L	17		F	21	1	3	01 Feb 09	0	0	500	11900
179085	18 Aug 09	961	175085	619	261000	L	17		F	24	1	3	30 Jul 09	0	0	619	261000
179085	01 Sep 09	962	175085			L	17		F	24	1	3	30 Jul 09	0	0	619	261000
179086	26 Aug 09	961	175086	818	1392000	L	17		F	22	0	3	11 Aug 09	0	0	818	1392000
179086	08 Sep 09	962	175086			L	17		F	22	0	3	11 Aug 09	0	0	818	1392000
179087	18 Dec 09	961	175087	405	47700	L	17		F	48	1	3	25 Nov 09	0	0	405	47700
179087	07 Jan 10	962	175087			L	17		F	48	1	3	25 Nov 09	0	0	405	47700
179088	18 Dec 09	961	175088	318	49	U	17		M	57	1	3	03 Dec 09	0	0	318	49
179088	24 Dec 09	962	175088			U	17		M	57	1	3	03 Dec 09	0	0	318	49
179089	22 Dec 09	961	175089	568	63000	L	17		F	20	1	3	02 Dec 09	0	0	568	63000
179089	29 Dec 09	962	175089			L	17		F	20	1	3	02 Dec 09	0	0	568	63000
179090	15 Apr 10	961	175090	282	1026000	L	17		M	32	1	3	31 Mar 10	0	0	282	1026000
179090	08 Jul 10	962	175090			L	17		M	32	1	3	31 Mar 10	0	0	282	1026000
179091	16 Apr 10	961	175091	756	3610	L	17		F	23	1	3	06 Apr 10	0	0	756	3610
179091	09 Jul 10	962	175091			L	17		F	23	1	3	06 Apr 10	0	0	756	3610
179092	08 Jun 10	961	175092	385	322000	L	17		M	28	0	4	14 May 10	0	0	385	322000
179092	22 Jun 10	962	175092			L	17		M	28	0	4	14 May 10	0	0	385	322000
179093	09 Jul 10	961	175093	488	208	L	17		F	31	1	3	24 Jun 10	0	0	488	208
179093	23 Jul 10	962	175093			L	17		F	31	1	3	24 Jun 10	0	0	488	208
179094	13 Oct 10	961	175094	429		L	17		M	28	2	3	28 Sep 10	0	0	429
179094	25 Oct 10	962	175094			L	17		M	28	2	3	28 Sep 10	0	0	429
179095	19 Jan 11	961	175095	489		L	17		F	34	1	3	02 Jan 11	0	0	489
179095	03 Feb 11	962	175095			L	17		F	34	1	3	02 Jan 11	0	0	489
179096	14 Mar 11	961	175096	439	44600	L	17		M	31	1	3	21 Feb 11	0	0	439	44600
179096	21 Mar 11	962	175096			L	17		M	31	1	3	21 Feb 11	0	0	439	44600
179097	18 Mar 11	961	175097	367	223	L	17		F	20	1	3	23 Feb 11	0	0	367	223
179097	25 Mar 11	962	175097			L	17		F	20	1	3	23 Feb 11	0	0	367	223
179098	03 May 11	961	175098	490	2972	L	17		M	32	2	3	14 Apr 11	0	0	490	2972
179098	16 May 11	962	175098			L	17		M	32	2	3	14 Apr 11	0	0	490	2972
179907	03 May 06	961	175007	273	92000	U	17		F	22	1	1	17 Oct 05	0	0	273	92000
179907	18 May 06	962	175007			U	17		F	22	1	1	17 Oct 05	0	0	273	92000
179929	11 Oct 06	961	175029	165		L	17		F	34	1	2	01 Aug 06	0	0	165
179929	24 Oct 06	962	175029			L	17		F	34	1	2	01 Aug 06	0	0	165
179955	04 Dec 07	961	175055			U	17		F	27	0	2	20 Jul 07	0	0	380	178000
179955	06 Dec 07	962	175055	380	178000	U	17		F	27	0	2	20 Jul 07	0	0	380	178000
199000	14 Jun 06	961	190406	63	542000	L	19		M	41	1	4	03 Dec 05	0	0	63	542000
199000	04 Jul 06	962	190406			L	19		M	41	1	4	03 Dec 05	0	0	63	542000
199001	20 Jun 06	961	193000			ND	19		F	23	1	3	30 Jan 06	0	0	356	49
199001	21 Jun 06	962	193000	356	49	ND	19		F	23	1	3	30 Jan 06	0	0	356	49
199001	19 Jul 06	963	193000			ND	19		F	23	1	3	30 Jan 06	0	0	356	49
199002	23 Jun 06	961	191633	337	9330	L	19		F	24	1	3	04 Apr 06	0	0	337	9330
199002	27 Jun 06	962	191633			L	19		F	24	1	3	04 Apr 06	0	0	337	9330
199003	28 Jun 06	961	191113	282	200000	L	19		F	30	1	3	11 Jan 06	0	0	282	200000
199003	11 Jul 06	962	191113			L	19		F	30	1	3	11 Jan 06	0	0	282	200000
199004	25 Jul 06	961	190392	193	178000	L	19		F	23	1	1	05 Oct 05	0	0	193	178000
199004	02 Aug 06	962	190392			L	19		F	23	1	1	05 Oct 05	0	0	193	178000
199005	08 Aug 06	961	191702	723	61400	L	19		F	24	1	3	24 May 06	0	0	723	61400
199005	16 Aug 06	962	191702			L	19		F	24	1	3	24 May 06	0	0	723	61400
199006	22 Aug 06	961	191584	764	13800	U	19		F	24	0	3	28 Feb 06	0	0	764	13800
199006	25 Sep 06	962	191584			U	19		F	24	0	3	28 Feb 06	0	0	764	13800
199007	26 Sep 06	961	193001	390	561000	ND	19		M	33	1	4	02 Apr 06	0	0	390	561000
199007	11 Oct 06	962	193001			ND	19		M	33	1	4	02 Apr 06	0	0	390	561000
199008	05 Oct 06	961	191671	575	25600	U	19		F	29	2	3	29 Jul 06	0	0	575	25600
199008	24 Oct 06	962	191671			U	19		F	29	2	3	29 Jul 06	0	0	575	25600
199009	31 Oct 06	961	191553	468	621000	L	19		M	53	2	3	25 Sep 06	0	0	468	621000
199009	20 Nov 06	962	191553			L	19		M	53	2	3	25 Sep 06	0	0	468	621000
199010	21 Nov 06	961	191821	315	289000	U	19		F	36	1	1	02 Oct 06	0	0	315	289000
199010	19 Dec 06	962	191821			U	19		F	36	1	1	02 Oct 06	0	0	315	289000
199011	08 Jan 07	961	191847	8	49	ND	19		M	31	1	3	13 Nov 06	0	0	8	49
199011	05 Feb 07	962	191847			ND	19		M	31	1	3	13 Nov 06	0	0	8	49
199012	13 Feb 07	961	191735	463	7140	L	19		F	24	1	3	19 Dec 06	0	0	463	7140
199012	28 Feb 07	962	191735			L	19		F	24	1	3	19 Dec 06	0	0	463	7140
199013	15 Mar 07	961	191812	845	12400	L	19		F	24	0	3	26 Dec 06	0	0	845	12400
199013	10 Apr 07	962	191812			L	19		F	24	0	3	26 Dec 06	0	0	845	12400
199014	26 Mar 07	961	191955	105	323000	L	19		M	39	0	3	03 Mar 07	0	0	105	323000
199014	28 Mar 07	962	191955			L	19		M	39	0	3	03 Mar 07	0	0	105	323000
199015	05 Apr 07	961	191845	257	460000	U	19		M	29	2	1	16 Feb 07	0	0	257	460000
199015	18 Apr 07	962	191845			U	19		M	29	2	1	16 Feb 07	0	0	257	460000
199016	02 May 07	961	191727	355	49	ND	19		M	33	1	2	14 Jan 07	1	1	355	49
199016	16 May 07	962	191727			ND	19		M	33	1	2	14 Jan 07	1	1	355	49
199017	15 May 07	961	191647	175	364000	L	19		F	33	1	3	26 Jan 07	0	0	175	364000
199017	18 May 07	962	191647			L	19		F	33	1	3	26 Jan 07	0	0	175	364000
199018	15 May 07	961	191921	348	49	ND	19		F	39	0	3	29 Jan 07	0	1	348	49
199018	29 May 07	962	191921			ND	19		F	39	0	3	29 Jan 07	0	1	348	49
199019	07 Jun 07	961	192018	338	458	ND	19		F	21	1	3	24 Apr 07	0	0	338	458
199019	21 Jun 07	962	192018			ND	19		F	21	1	3	24 Apr 07	0	0	338	458
199020	21 Jun 07	961	191704	421	137000	L	19		F	25	1	3	28 Mar 07	0	0	421	137000
199020	22 Jun 07	962	191704			L	19		F	25	1	3	28 Mar 07	0	0	421	137000
199021	24 Jul 07	961	192002	307	63900	L	19		M	29	1	3	04 Jun 07	0	0	307	63900
199021	16 Aug 07	962	192002			L	19		M	29	1	3	04 Jun 07	0	0	307	63900
199022	20 Aug 07	961	191734	648	54000	L	19		F	29	1	4	14 Jun 07	0	0	648	54000
199022	06 Sep 07	962	191734			L	19		F	29	1	4	14 Jun 07	0	0	648	54000
199023	11 Sep 07	961	191696	249	41000	U	19		F	37	2	3	23 Jul 07	0	0	249	41000
199023	25 Sep 07	962	191696			U	19		F	37	2	3	23 Jul 07	0	0	249	41000
199024	04 Oct 07	961	191972	369	4730	L	19		F	27	2	3	27 Jun 07	0	0	369	4730
199024	18 Oct 07	962	191972			L	19		F	27	2	3	27 Jun 07	0	0	369	4730
199025	11 Oct 07	961	193002	326	135000	U	19		F	22	1	4	29 Aug 07	0	0	326	135000
199025	02 Nov 07	962	193002			U	19		F	22	1	4	29 Aug 07	0	0	326	135000
199026	16 Oct 07	961	193003	56	186000	U	19		M	35	0	3	01 Oct 07	0	0	56	186000
199026	23 Oct 07	962	193003			U	19		M	35	0	3	01 Oct 07	0	0	56	186000
199027	30 Oct 07	961	191757	937	54	ND	19		F	34	1	4	07 Sep 07	0	1	937	54
199027	08 Nov 07	962	191757			ND	19		F	34	1	4	07 Sep 07	0	1	937	54
199028	01 Nov 07	961	193004	151	49	ND	19		M	39	2	4	26 Sep 07	0	0	151	49
199028	06 Nov 07	962	193004			ND	19		M	39	2	4	26 Sep 07	0	0	151	49
199029	06 Nov 07	961	193005	418	16800	U	19		F	27	1	3	11 Oct 07	0	0	418	16800
199029	20 Nov 07	962	193005			U	19		F	27	1	3	11 Oct 07	0	0	418	16800
199030	12 Dec 07	961	191949	417	35900	U	19		F	32	1	4	05 Nov 07	0	0	417	35900
199030	03 Jan 08	962	191949			U	19		F	32	1	4	05 Nov 07	0	0	417	35900
199031	24 Jan 08	961	191923	571	294000	L	19		M	54	1	3	30 Nov 07	0	0	571	294000
199031	07 Feb 08	962	191923			L	19		M	54	1	3	30 Nov 07	0	0	571	294000
199032	28 Jan 08	961	192023	382	68100	L	19		F	19	1	4	06 Dec 07	0	0	382	68100
199032	11 Feb 08	962	192023			L	19		F	19	1	4	06 Dec 07	0	0	382	68100
199033	13 Mar 08	961	191882	448	3770	U	19		F	41	1	2	02 Dec 07	0	0	448	3770
199033	26 Mar 08	962	191882			U	19		F	41	1	2	02 Dec 07	0	0	448	3770
199034	20 Mar 08	961	191615	85	64100	L	19		F	21	1	3	25 Jan 08	0	0	85	64100
199034	26 Mar 08	962	191615			L	19		F	21	1	3	25 Jan 08	0	0	85	64100
199034	16 Apr 08	963	191615	133		L	19		F	21	1	3	25 Jan 08	0	0	85	64100
199035	03 Apr 08	961	191639	382	417000	L	19		F	33	1	3	13 Feb 08	0	0	382	417000
199035	17 Apr 08	962	191639			L	19		F	33	1	3	13 Feb 08	0	0	382	417000
199036	07 Apr 08	961	193006	725	86300	U	19		F	24	1	3	15 Feb 08	0	0	725	86300
199036	17 Apr 08	962	193006			U	19		F	24	1	3	15 Feb 08	0	0	725	86300
199037	14 May 08	961	191859	180	216000	L	19		M	23	1	3	24 Mar 08	0	0	180	216000
199037	16 May 08	962	191859			L	19		M	23	1	3	24 Mar 08	0	0	180	216000
199037	28 May 08	963	191859			L	19		M	23	1	3	24 Mar 08	0	0	180	216000
199037	02 Jun 08	964	191859			L	19		M	23	1	3	24 Mar 08	0	0	180	216000
199037	11 Jun 08	965	191859			L	19		M	23	1	3	24 Mar 08	0	0	180	216000
199038	19 May 08	961	191954	381	56800	U	19		M	38	1	4	09 Feb 08	0	0	381	56800
199038	20 May 08	962	191954			U	19		M	38	1	4	09 Feb 08	0	0	381	56800
199038	04 Jun 08	963	191954			U	19		M	38	1	4	09 Feb 08	0	0	381	56800
199039	25 Jun 08	961	191883	176	18300	U	19		F	27	1	3	14 May 08	0	0	176	18300
199039	04 Jul 08	962	191883			U	19		F	27	1	3	14 May 08	0	0	176	18300
199040	31 Jul 08	961	191544	306	108000	U	19		F	32	1	4	29 Apr 08	0	0	306	108000
199040	27 Aug 08	962	191544			U	19		F	32	1	4	29 Apr 08	0	0	306	108000
199041	06 Aug 08	961	192026	408	283000	ND	19		M	36	1	3	24 May 08	0	0	408	283000
199041	20 Aug 08	962	192026			ND	19		M	36	1	3	24 May 08	0	0	408	283000
199042	21 Aug 08	961	191637	321	75700	L	19		F	25	1	3	28 May 08	0	0	321	75700
199042	27 Aug 08	962	191637			L	19		F	25	1	3	28 May 08	0	0	321	75700
199043	29 Aug 08	961	191982	213	1130000	L	19		M	38	0	3	18 May 08	0	0	213	1130000
199043	11 Sep 08	962	191982			L	19		M	38	0	3	18 May 08	0	0	213	1130000
199044	19 Sep 08	961	191996	496	483000	L	19		M	37	1	3	26 Jul 08	0	0	496	483000
199044	15 Oct 08	962	191996			L	19		M	37	1	3	26 Jul 08	0	0	496	483000
199045	05 Nov 08	961	191862	740	15700	U	19		F	40	1	4	10 Sep 08	0	0	740	15700
199045	17 Nov 08	962	191862			U	19		F	40	1	4	10 Sep 08	0	0	740	15700
199046	12 Jan 09	961	192022	240	179000	L	19		M	43	1	3	06 Nov 08	0	0	240	179000
199046	22 Jan 09	962	192022			L	19		M	43	1	3	06 Nov 08	0	0	240	179000
199047	02 Feb 09	961	194120	630		ND	19		F	27	2	4	06 Nov 08	0	0	630
199047	10 Feb 09	962	194120			ND	19		F	27	2	4	06 Nov 08	0	0	630
199048	09 Mar 09	961	194319	867	256000	U	19		M	54	1	4	18 Feb 09	0	0	867	256000
199048	24 Mar 09	962	194319			U	19		M	54	1	4	18 Feb 09	0	0	867	256000
199049	24 Mar 09	961	192019	855	2410	L	19		F	23	2	3	27 Jan 09	0	0	855	2410
199049	07 Apr 09	962	192019			L	19		F	23	2	3	27 Jan 09	0	0	855	2410
199049	15 Apr 09	963	192019			L	19		F	23	2	3	27 Jan 09	0	0	855	2410
199050	25 Mar 09	961	194180	382	3150	L	19		F	40	1	3	25 Jan 09	0	0	382	3150
199050	07 Apr 09	962	194180			L	19		F	40	1	3	25 Jan 09	0	0	382	3150
199051	08 Apr 09	961	194346	260	560000	L	19		F	24	3	3	28 Feb 09	0	0	260	560000
199051	20 Apr 09	962	194346			L	19		F	24	3	3	28 Feb 09	0	0	260	560000
199052	12 May 09	961	194101	519	9530	U	19		F	22	1	3	09 Mar 09	0	0	519	9530
199052	26 May 09	962	194101			U	19		F	22	1	3	09 Mar 09	0	0	519	9530
199053	22 May 09	961	194291	162	8520000	L	19		M	30	1	3	12 Mar 09	0	0	162	8520000
199053	08 Jun 09	962	194291			L	19		M	30	1	3	12 Mar 09	0	0	162	8520000
199054	28 May 09	961	194140	762	17600	L	19		M	28	1	3	07 Apr 09	0	0	762	17600
199054	11 Jun 09	962	194140			L	19		M	28	1	3	07 Apr 09	0	0	762	17600
199055	19 Jun 09	961	193008	105	196000	U	19		F	30	1	4	23 May 09	0	0	105	196000
199055	23 Jun 09	962	193008			U	19		F	30	1	4	23 May 09	0	0	105	196000
199055	30 Jun 09	963	193008			U	19		F	30	1	4	23 May 09	0	0	105	196000
199056	26 Jun 09	961	194135	365	100000	L	19		F	38	2	3	02 Apr 09	0	0	365	100000
199056	10 Jul 09	962	194135			L	19		F	38	2	3	02 Apr 09	0	0	365	100000
199057	08 Jul 09	961	194018	456	116000	L	19		F	25	2	3	13 May 09	0	0	456	116000
199057	22 Jul 09	962	194018			L	19		F	25	2	3	13 May 09	0	0	456	116000
199058	29 Jul 09	961	194082	301	10700	L	19		F	22	1	4	01 Jun 09	0	0	301	10700
199058	13 Aug 09	962	194082			L	19		F	22	1	4	01 Jun 09	0	0	301	10700
199059	12 Aug 09	961	194037	1059	49	ND	19		F	22	1	3	22 Jun 09	0	0	1059	49
199059	26 Aug 09	962	194037			ND	19		F	22	1	3	22 Jun 09	0	0	1059	49
199060	20 Aug 09	961	194020	409	104000	U	19		F	34	1	3	07 May 09	0	0	409	104000
199060	04 Sep 09	962	194020			U	19		F	34	1	3	07 May 09	0	0	409	104000
199062	15 Feb 10	961	194446	771	14300	L	19		M	23	0	3	30 Dec 09	0	0	771	14300
199062	01 Mar 10	962	194446			L	19		M	23	0	3	30 Dec 09	0	0	771	14300
199063	03 Mar 10	961	194344	436	265000	L	19		F	20	0	3	31 Dec 09	0	0	436	265000
199063	17 Mar 10	962	194344			L	19		F	20	0	3	31 Dec 09	0	0	436	265000
199064	26 Mar 10	961	194065	1180	49	ND	19		F	47	1	2	01 Dec 09	0	0	1180	49
199064	09 Apr 10	962	194065			ND	19		F	47	1	2	01 Dec 09	0	0	1180	49
199065	29 Mar 10	961	194289	444	122000	L	19		M	32	0	3	14 Feb 10	0	0	444	122000
199065	06 Apr 10	962	194289			L	19		M	32	0	3	14 Feb 10	0	0	444	122000
199066	05 May 10	961	194281	371	26400	L	19		M	39	1	4	05 Apr 10	0	0	371	26400
199066	19 May 10	962	194281			L	19		M	39	1	4	05 Apr 10	0	0	371	26400
199067	01 Jun 10	961	194473	110	49	ND	19		M	25	2	4	09 Apr 10	1	1	110	49
199067	15 Jun 10	962	194473			ND	19		M	25	2	4	09 Apr 10	1	1	110	49
199068	02 Aug 10	961	194603	802	1030	ND	19		M	33	1	4	30 May 10	0	0	802	1030
199068	13 Aug 10	962	194603			ND	19		M	33	1	4	30 May 10	0	0	802	1030
199069	04 Aug 10	961	194584	589	18700	U	19		M	47	1	4	03 Jun 10	0	0	589	18700
199069	09 Aug 10	962	194584			U	19		M	47	1	4	03 Jun 10	0	0	589	18700
199070	09 Aug 10	961	194409	473	37600	L	19		M	34	1	3	15 Jun 10	0	0	473	37600
199070	23 Aug 10	962	194409			L	19		M	34	1	3	15 Jun 10	0	0	473	37600
199071	02 Sep 10	961	194522	1016	6830	L	19		F	19	1	3	14 Jul 10	0	0	1016	6830
199071	09 Sep 10	962	194522			L	19		F	19	1	3	14 Jul 10	0	0	1016	6830
199072	24 Nov 10	961	194414	1101	4290	U	19		F	26	1	3	19 Sep 10	0	0	1101	4290
199072	08 Dec 10	962	194414			U	19		F	26	1	3	19 Sep 10	0	0	1101	4290
199073	28 Mar 11	961	194604	296	119715	L	19		M	46	1	3	12 Feb 11	0	0	296	119715
199073	11 Apr 11	962	194604			L	19		M	46	1	3	12 Feb 11	0	0	296	119715
199074	31 Mar 11	961	194621	549	39	ND	19		F	33	1	3	14 Feb 11	1	1	549	39
199074	11 Apr 11	962	194621			ND	19		F	33	1	3	14 Feb 11	1	1	549	39
199075	07 Jun 11	961	194444	364	105092	L	19		M	36	3	2	18 Apr 11	0	0	364	105092
199075	16 Jun 11	962	194444			L	19		M	36	3	2	18 Apr 11	0	0	364	105092
199076	16 Jun 11	961	194535	376	47439	L	19		F	29	3	3	30 Apr 11	0	0	376	47439
199076	01 Jul 11	962	194535			L	19		F	29	3	3	30 Apr 11	0	0	376	47439
199077	04 Jul 11	961	194636	600	39	ND	19		M	42	1	3	09 May 11	1	1	600	39
199077	18 Jul 11	962	194636			ND	19		M	42	1	3	09 May 11	1	1	600	39
199080	24 Oct 11	961	194532	746	4044	L	19		F	25	1	4	03 Aug 11	0	0	746	4044
199080	07 Nov 11	962	194532			L	19		F	25	1	4	03 Aug 11	0	0	746	4044
199081	29 Nov 11	961	194671	141	157860	L	19		F	26	1	3	12 Oct 11	0	0	141	157860
199081	07 Dec 11	962	194671			L	19		F	26	1	3	12 Oct 11	0	0	141	157860
199081	13 Dec 11	963	194671			L	19		F	26	1	3	12 Oct 11	0	0	141	157860
239001	10 Jun 06	961	235001	176	27000	L	23		F	43	1	3	26 Feb 06	0	0	176	27000
239001	27 Jun 06	962	235001			L	23		F	43	1	3	26 Feb 06	0	0	176	27000
239002	17 Jun 06	961	235002	406	49	L	23		F	38	1	3	26 Jan 06	0	1	406	49
239002	22 Jul 06	962	235002			L	23		F	38	1	3	26 Jan 06	0	1	406	49
239004	23 Jun 06	961	235004	72	2340000	U	23		M	33	2	3	07 Nov 05	0	0	72	2340000
239004	07 Jul 06	962	235004			U	23		M	33	2	3	07 Nov 05	0	0	72	2340000
239005	24 Jun 06	961	235005	179	357000	L	23		M	35	2	3	06 Aug 05	0	0	179	357000
239005	11 Jul 06	962	235005			L	23		M	35	2	3	06 Aug 05	0	0	179	357000
239006	30 Jun 06	961	235006	403	2280	U	23		F	31	1	3	23 Feb 06	1	1	403	2280
239006	14 Jul 06	962	235006			U	23		F	31	1	3	23 Feb 06	1	1	403	2280
239007	06 Jul 06	961	235007	86	50900	L	23		M	33	1	3	24 Aug 05	0	0	86	50900
239007	20 Jul 06	962	235007			L	23		M	33	1	3	24 Aug 05	0	0	86	50900
239008	12 Jul 06	961	235008			L	23		F	24	2	3	06 Mar 06	0	0	133	701000
239008	15 Jul 06	962	235008	133	701000	L	23		F	24	2	3	06 Mar 06	0	0	133	701000
239008	29 Jul 06	963	235008			L	23		F	24	2	3	06 Mar 06	0	0	133	701000
239009	07 Jul 06	961	235009	388	187000	L	23		M	46	1	3	10 Sep 05	0	0	388	187000
239009	21 Jul 06	962	235009			L	23		M	46	1	3	10 Sep 05	0	0	388	187000
239010	13 Jul 06	961	235010	366	92000	L	23		F	35	1	3	13 Oct 05	0	0	366	92000
239010	27 Jul 06	962	235010			L	23		F	35	1	3	13 Oct 05	0	0	366	92000
239012	15 Jul 06	961	235012	345	21000	U	23		M	47	1	3	06 Mar 06	0	0	345	21000
239012	23 Aug 06	962	235012			U	23		M	47	1	3	06 Mar 06	0	0	345	21000
239014	15 Jul 06	961	235014	164	178000	L	23		F	27	2	3	06 Mar 06	0	0	164	178000
239014	29 Jul 06	962	235014			L	23		F	27	2	3	06 Mar 06	0	0	164	178000
239015	18 Jul 06	961	235015	217	49	U	23		F	28	1	3	18 Mar 06	0	0	217	49
239015	02 Aug 06	962	235015			U	23		F	28	1	3	18 Mar 06	0	0	217	49
239016	18 Jul 06	961	235016	247	940000	L	23		M	37	1	3	31 May 06	0	0	247	940000
239016	02 Aug 06	962	235016			L	23		M	37	1	3	31 May 06	0	0	247	940000
239017	02 Aug 06	961	235017	368	105000	L	23		M	27	2	3	27 Oct 05	0	0	368	105000
239017	16 Aug 06	962	235017			L	23		M	27	2	3	27 Oct 05	0	0	368	105000
239020	02 Aug 06	961	235020	71	359000	L	23		M	36	2	3	02 Apr 06	0	0	71	359000
239020	16 Aug 06	962	235020			L	23		M	36	2	3	02 Apr 06	0	0	71	359000
239021	04 Aug 06	961	235021	15	168000	L	23		F	33	1	3	15 Dec 05	0	0	15	168000
239021	18 Aug 06	962	235021			L	23		F	33	1	3	15 Dec 05	0	0	15	168000
239022	08 Aug 06	961	235022	330	57800	L	23		F	24	0	3	26 Jun 06	0	0	330	57800
239022	22 Aug 06	962	235022			L	23		F	24	0	3	26 Jun 06	0	0	330	57800
239023	09 Aug 06	961	235023	709	20300	U	23		F	24	1	3	17 Mar 06	0	0	709	20300
239023	23 Aug 06	962	235023			U	23		F	24	1	3	17 Mar 06	0	0	709	20300
239024	16 Aug 06	961	235024	366	699000	U	23		M	41	1	3	30 Dec 05	0	0	366	699000
239024	30 Aug 06	962	235024			U	23		M	41	1	3	30 Dec 05	0	0	366	699000
239025	30 Nov 06	961	235025	367	256	L	23		F	26	1	3	22 Dec 05	0	0	367	256
239025	14 Dec 06	962	235025			L	23		F	26	1	3	22 Dec 05	0	0	367	256
239026	19 Aug 06	961	235026	835	477	U	23		F	27	1	3	06 Oct 05	0	0	835	477
239026	02 Sep 06	962	235026			U	23		F	27	1	3	06 Oct 05	0	0	835	477
239028	21 Nov 06	961	235028	321	49	L	23		F	34	1	3	07 Feb 06	0	1	321	49
239028	30 Nov 06	962	235028			L	23		F	34	1	3	07 Feb 06	0	1	321	49
239029	18 Nov 06	961	235029	150	211000	L	23		M	36	2	3	22 Dec 05	0	0	150	211000
239029	02 Dec 06	962	235029			L	23		M	36	2	3	22 Dec 05	0	0	150	211000
239030	20 Sep 06	961	235030	586	49500	L	23		F	34	1	3	19 Nov 05	0	0	586	49500
239030	04 Oct 06	962	235030			L	23		F	34	1	3	19 Nov 05	0	0	586	49500
239032	30 Nov 06	961	235032			U	23		F	30	2	3	06 Jan 06	0	0	305	39100
239032	02 Dec 06	962	235032	305	39100	U	23		F	30	2	3	06 Jan 06	0	0	305	39100
239032	16 Dec 06	963	235032			U	23		F	30	2	3	06 Jan 06	0	0	305	39100
239033	30 Aug 06	961	235033	291	416000	L	23		F	27	0	3	15 Oct 05	0	0	291	416000
239033	16 Sep 06	962	235033			L	23		F	27	0	3	15 Oct 05	0	0	291	416000
239034	30 Aug 06	961	235034	306	193000	L	23		M	33	2	3	26 Apr 06	0	0	306	193000
239034	13 Sep 06	962	235034			L	23		M	33	2	3	26 Apr 06	0	0	306	193000
239035	14 Sep 06	961	235035	216	162000	L	23		F	33	2	3	11 Jul 06	0	0	216	162000
239035	30 Sep 06	962	235035			L	23		F	33	2	3	11 Jul 06	0	0	216	162000
239036	09 Sep 06	961	235036	305	38700	L	23		M	41	2	3	25 Apr 06	0	0	305	38700
239036	23 Sep 06	962	235036			L	23		M	41	2	3	25 Apr 06	0	0	305	38700
239037	13 Sep 06	961	235037	121	78900	U	23		M	32	1	3	30 Dec 05	0	0	121	78900
239037	01 Dec 06	962	235037			U	23		M	32	1	3	30 Dec 05	0	0	121	78900
239038	14 Sep 06	961	235038	66	389000	L	23		M	35	1	3	06 May 06	0	0	66	389000
239038	30 Sep 06	962	235038			L	23		M	35	1	3	06 May 06	0	0	66	389000
239039	21 Sep 06	961	235039	799	34500	U	23		F	26	1	3	02 Feb 06	0	0	799	34500
239039	05 Oct 06	962	235039			U	23		F	26	1	3	02 Feb 06	0	0	799	34500
239040	21 Sep 06	961	235040	504	26600	L	23		M	53	1	3	30 Jul 06	0	0	504	26600
239040	06 Oct 06	962	235040			L	23		M	53	1	3	30 Jul 06	0	0	504	26600
239041	30 Sep 06	961	235041	39	275000	L	23		M	32	1	3	24 May 06	0	0	39	275000
239041	14 Oct 06	962	235041			L	23		M	32	1	3	24 May 06	0	0	39	275000
239042	31 Oct 06	961	235042			L	23		F	34	1	3	15 Sep 06	0	0	374	40400
239042	01 Nov 06	962	235042	374	40400	L	23		F	34	1	3	15 Sep 06	0	0	374	40400
239042	15 Nov 06	963	235042			L	23		F	34	1	3	15 Sep 06	0	0	374	40400
239044	09 Nov 06	961	235044		215210	L	23		F	30	1	3	28 Sep 06	0	0	282	215210
239044	11 Nov 06	962	235044	282	205000	L	23		F	30	1	3	28 Sep 06	0	0	282	215210
239044	25 Nov 06	963	235044			L	23		F	30	1	3	28 Sep 06	0	0	282	215210
239045	11 Nov 06	961	235045	60	289000	L	23		M	44	2	3	29 Jul 06	0	0	60	289000
239045	25 Nov 06	962	235045			L	23		M	44	2	3	29 Jul 06	0	0	60	289000
239046	16 Nov 06	961	235046			L	23		M	39	1	4	17 Sep 06	0	0	652	307000
239046	21 Nov 06	962	235046	652	307000	L	23		M	39	1	4	17 Sep 06	0	0	652	307000
239046	07 Dec 06	963	235046			L	23		M	39	1	4	17 Sep 06	0	0	652	307000
239047	22 Nov 06	961	235047	310	191000	L	23		M	26	2	3	09 Oct 06	0	0	310	191000
239047	26 Jan 07	962	235047			L	23		M	26	2	3	09 Oct 06	0	0	310	191000
239048	09 Dec 06	961	235048	393		L	23		M	47	3	3	17 Oct 06	0	0	393
239048	03 Jan 07	962	235048			L	23		M	47	3	3	17 Oct 06	0	0	393
239049	09 Jan 07	961	235049	307	216000	L	23		F	37	1	3	07 Oct 06	0	0	307	216000
239049	23 Jan 07	962	235049			L	23		F	37	1	3	07 Oct 06	0	0	307	216000
239050	10 Jan 07	961	235050	204	3170	U	23		M	45	1	3	26 Nov 06	0	0	204	3170
239050	27 Jan 07	962	235050			U	23		M	45	1	3	26 Nov 06	0	0	204	3170
239051	01 Feb 07	961	235051	133	41600	L	23		F	43	1	3	20 Dec 06	0	0	133	41600
239051	15 Feb 07	962	235051			L	23		F	43	1	3	20 Dec 06	0	0	133	41600
239052	10 Feb 07	961	235052	396		U	23		M	36	2	3	21 Dec 06	0	0	396
239052	22 Feb 07	962	235052			U	23		M	36	2	3	21 Dec 06	0	0	396
239053	24 Feb 07	961	235053	329	35600	L	23		M	34	2	3	26 Dec 06	0	0	329	35600
239053	10 Mar 07	962	235053			L	23		M	34	2	3	26 Dec 06	0	0	329	35600
239054	06 Mar 07	961	235054	207	6250	L	23		F	31	2	3	04 Jan 07	0	0	207	6250
239054	20 Mar 07	962	235054			L	23		F	31	2	3	04 Jan 07	0	0	207	6250
239055	06 Mar 07	961	235055	308	121000	L	23		F	33	1	3	02 Dec 06	0	0	308	121000
239055	20 Mar 07	962	235055			L	23		F	33	1	3	02 Dec 06	0	0	308	121000
239057	16 Mar 07	961	235057	610	17900	L	23		F	44	1	3	08 Feb 07	0	0	610	17900
239057	05 Apr 07	962	235057			L	23		F	44	1	3	08 Feb 07	0	0	610	17900
239058	20 Mar 07	961	235058	777	34100	U	23		F	30	1	3	23 Jan 07	0	0	777	34100
239058	17 Apr 07	962	235058			U	23		F	30	1	3	23 Jan 07	0	0	777	34100
239059	12 Apr 07	961	235059	401	6370	L	23		F	23	1	3	24 Feb 07	0	0	401	6370
239059	26 Apr 07	962	235059			L	23		F	23	1	3	24 Feb 07	0	0	401	6370
239061	26 Apr 07	961	235061	352	201000	L	23		M	32	2	3	12 Feb 07	0	0	352	201000
239061	10 May 07	962	235061			L	23		M	32	2	3	12 Feb 07	0	0	352	201000
239063	23 May 07	961	235063	179	10200	L	23		F	26	1	3	03 Mar 07	0	0	179	10200
239063	02 Jun 07	962	235063			L	23		F	26	1	3	03 Mar 07	0	0	179	10200
239064	27 Jul 07	961	235064	387	49	L	23		F	34	1	3	12 May 07	0	1	387	49
239064	15 Aug 07	962	235064			L	23		F	34	1	3	12 May 07	0	1	387	49
239065	02 Jun 07	961	235065	708	148000	ND	23		F	35	1	3	18 Apr 07	0	0	708	148000
239065	20 Jun 07	962	235065			ND	23		F	35	1	3	18 Apr 07	0	0	708	148000
239066	28 Jul 07	961	235066	857	49	U	23		M	39	1	3	14 May 07	0	0	857	49
239066	11 Aug 07	962	235066			U	23		M	39	1	3	14 May 07	0	0	857	49
239067	08 Jun 07	961	235067	384	8930	L	23		F	40	1	3	27 Jan 07	0	0	384	8930
239067	22 Jun 07	962	235067			L	23		F	40	1	3	27 Jan 07	0	0	384	8930
239068	06 Jul 07	961	235068	584	5350	U	23		F	29	0	3	13 Jun 07	0	0	584	5350
239068	20 Jul 07	962	235068			U	23		F	29	0	3	13 Jun 07	0	0	584	5350
239069	07 Jul 07	961	235069	233	671000	L	23		F	25	1	3	12 Feb 07	0	0	233	671000
239069	21 Jul 07	962	235069			L	23		F	25	1	3	12 Feb 07	0	0	233	671000
239071	20 Jul 07	961	235071	751	65	U	23		F	37	1	3	07 Jun 07	0	0	751	65
239071	02 Aug 07	962	235071			U	23		F	37	1	3	07 Jun 07	0	0	751	65
239072	25 Aug 07	961	235072	243	72600	U	23		F	21	2	3	31 Jul 07	0	0	243	72600
239072	08 Sep 07	962	235072			U	23		F	21	2	3	31 Jul 07	0	0	243	72600
239073	28 Aug 07	961	235073	177	87900	L	23		F	32	0	3	14 Apr 07	0	0	177	87900
239073	12 Sep 07	962	235073			L	23		F	32	0	3	14 Apr 07	0	0	177	87900
239074	29 Aug 07	961	235074	256	9240	L	23		M	42	2	3	08 Jul 07	0	0	256	9240
239074	14 Sep 07	962	235074			L	23		M	42	2	3	08 Jul 07	0	0	256	9240
239075	07 Nov 07	961	235075	587	5210	L	23		M	36	2	3	10 Sep 07	0	0	587	5210
239075	21 Nov 07	962	235075			L	23		M	36	2	3	10 Sep 07	0	0	587	5210
239077	28 Nov 07	961	235077	770	34900	L	23		F	39	1	3	30 Oct 07	0	0	770	34900
239077	14 Dec 07	962	235077			L	23		F	39	1	3	30 Oct 07	0	0	770	34900
239078	18 Dec 07	961	235078	446	275000	U	23		M	35	3	3	01 Oct 07	0	0	446	275000
239078	03 Jan 08	962	235078			U	23		M	35	3	3	01 Oct 07	0	0	446	275000
239079	19 Dec 07	961	235079	287	59400	U	23		M	34	3	3	01 Nov 07	0	0	287	59400
239079	07 Jan 08	962	235079			U	23		M	34	3	3	01 Nov 07	0	0	287	59400
239081	19 Jan 08	961	235081	297	202000	U	23		M	29	1	3	06 Sep 07	0	0	297	202000
239081	02 Feb 08	962	235081			U	23		M	29	1	3	06 Sep 07	0	0	297	202000
239082	30 Jan 08	961	235082	150	69500	L	23		M	48	3	3	14 Dec 07	0	0	150	69500
239082	13 Feb 08	962	235082			L	23		M	48	3	3	14 Dec 07	0	0	150	69500
239083	15 Feb 08	961	235083	114	189000	L	23		M	44	1	3	15 Nov 07	0	0	114	189000
239083	29 Feb 08	962	235083			L	23		M	44	1	3	15 Nov 07	0	0	114	189000
239084	19 Feb 08	961	235084	706	13200	L	23		F	29	1	3	27 Jan 08	0	0	706	13200
239084	28 Feb 08	962	235084			L	23		F	29	1	3	27 Jan 08	0	0	706	13200
239086	29 Feb 08	961	235086	105	72000	U	23		M	30	1	3	10 Jan 08	0	0	105	72000
239086	11 Mar 08	962	235086			U	23		M	30	1	3	10 Jan 08	0	0	105	72000
239087	04 Mar 08	961	235087	460	28200	U	23		F	28	1	3	13 Dec 07	0	0	460	28200
239087	11 Mar 08	962	235087			U	23		F	28	1	3	13 Dec 07	0	0	460	28200
239088	03 Apr 08	961	235088	71	96300	L	23		F	31	1	3	01 Dec 07	0	0	71	96300
239088	22 Apr 08	962	235088			L	23		F	31	1	3	01 Dec 07	0	0	71	96300
239089	09 Apr 08	961	235089	198	27800	L	23		F	30	1	3	24 Feb 08	0	0	198	27800
239089	22 Apr 08	962	235089			L	23		F	30	1	3	24 Feb 08	0	0	198	27800
239090	24 Apr 08	961	235090	128	146000	U	23		F	36	1	3	19 Feb 08	0	0	128	146000
239090	07 May 08	969	235090			U	23		F	36	1	3	19 Feb 08	0	0	128	146000
239091	15 May 08	961	235091	266	12400	L	23		M	48	2	3	17 Mar 08	0	0	266	12400
239091	30 May 08	962	235091			L	23		M	48	2	3	17 Mar 08	0	0	266	12400
239092	16 May 08	961	235092	114	455000	L	23		F	35	1	3	02 Apr 08	0	0	114	455000
239092	28 May 08	962	235092			L	23		F	35	1	3	02 Apr 08	0	0	114	455000
239093	22 May 08	961	235093	85	430000	L	23		F	27	2	3	15 Apr 08	0	0	85	430000
239093	10 Jun 08	962	235093			L	23		F	27	2	3	15 Apr 08	0	0	85	430000
239094	17 Jun 08	961	235094	34	281000	L	23		F	32	1	3	29 Apr 08	0	0	34	281000
239094	27 Jun 08	962	235094			L	23		F	32	1	3	29 Apr 08	0	0	34	281000
239095	09 Jul 08	961	235095	184	157000	L	23		M	36	1	3	22 May 08	0	0	184	157000
239095	24 Jul 08	962	235095			L	23		M	36	1	3	22 May 08	0	0	184	157000
239096	09 Aug 08	961	235096	534	33900	L	23		F	32	1	3	12 Jul 08	0	0	534	33900
239096	23 Aug 08	962	235096			L	23		F	32	1	3	12 Jul 08	0	0	534	33900
239097	12 Aug 08	961	235097	823	256	L	23		F	30	1	3	21 Jul 08	0	0	823	256
239097	19 Aug 08	962	235097			L	23		F	30	1	3	21 Jul 08	0	0	823	256
239098	06 Sep 08	961	235098	124	370000	L	23		M	43	3	3	05 Jul 08	0	0	124	370000
239098	27 Sep 08	962	235098			L	23		M	43	3	3	05 Jul 08	0	0	124	370000
239099	10 Oct 08	961	235099	471	125000	L	23		M	41	2	3	09 Aug 08	0	0	471	125000
239099	31 Oct 08	962	235099			L	23		M	41	2	3	09 Aug 08	0	0	471	125000
239200	18 Oct 08	961	235200	692	49	U	23		F	34	1	3	25 Aug 08	0	0	692	49
239200	01 Nov 08	962	235200			U	23		F	34	1	3	25 Aug 08	0	0	692	49
239202	08 Nov 08	961	235202	125	296000	U	23		F	36	2	3	04 Oct 08	0	0	125	296000
239202	29 Nov 08	962	235202			U	23		F	36	2	3	04 Oct 08	0	0	125	296000
239203	13 Dec 08	961	235203	131		U	23		M	32	2	3	10 Nov 08	0	0	131
239203	10 Jan 09	962	235203			U	23		M	32	2	3	10 Nov 08	0	0	131
239204	13 Jan 09	961	235204	191		U	23		M	50	2	3	24 Sep 08	1	1	191
239204	28 Jan 09	962	235204			U	23		M	50	2	3	24 Sep 08	1	1	191
239205	24 Jan 09	961	235205	830	160	U	23		F	32	1	3	26 Nov 08	0	0	830	160
239205	07 Feb 09	962	235205			U	23		F	32	1	3	26 Nov 08	0	0	830	160
239206	17 Apr 09	961	235206	469	83600	L	23		F	30	1	3	15 Nov 08	0	0	469	83600
239206	29 May 09	962	235206			L	23		F	30	1	3	15 Nov 08	0	0	469	83600
239208	18 Mar 09	961	235208	233		U	23		M	38	2	3	06 Dec 08	0	0	233
239208	25 Mar 09	962	235208			U	23		M	38	2	3	06 Dec 08	0	0	233
239209	20 Mar 09	961	235209	670	263510	U	23		F	34	1	3	16 Jan 09	0	0	670	263510
239209	03 Apr 09	962	235209			U	23		F	34	1	3	16 Jan 09	0	0	670	263510
239210	24 Mar 09	961	235210	644		L	23		M	30	1	3	14 Jan 09	0	0	644
239210	09 Apr 09	962	235210			L	23		M	30	1	3	14 Jan 09	0	0	644
239211	18 Apr 09	961	235211	209		L	23		M	45	2	3	14 Mar 09	0	0	209
239211	09 May 09	962	235211			L	23		M	45	2	3	14 Mar 09	0	0	209
239212	23 Apr 09	961	235212	274	54100	L	23		M	30	1	3	11 Mar 09	0	0	274	54100
239212	09 May 09	962	235212			L	23		M	30	1	3	11 Mar 09	0	0	274	54100
239213	30 Apr 09	961	235213	199	652000	L	23		M	44	2	3	05 Apr 09	0	0	199	652000
239213	14 May 09	962	235213			L	23		M	44	2	3	05 Apr 09	0	0	199	652000
239214	02 May 09	961	235214	1028	2620	L	23		F	31	1	3	24 Mar 09	0	0	1028	2620
239214	15 May 09	962	235214			L	23		F	31	1	3	24 Mar 09	0	0	1028	2620
239215	06 May 09	961	235215	766	79900	L	23		F	31	1	3	15 Feb 09	0	0	766	79900
239215	20 May 09	962	235215			L	23		F	31	1	3	15 Feb 09	0	0	766	79900
239216	15 May 09	961	235216	856	49	U	23		F	35	1	3	26 Apr 09	0	0	856	49
239216	30 May 09	962	235216			U	23		F	35	1	3	26 Apr 09	0	0	856	49
239217	04 Jun 09	961	235217	198	9010	L	23		F	34	2	3	11 May 09	0	0	198	9010
239217	13 Jun 09	962	235217			L	23		F	34	2	3	11 May 09	0	0	198	9010
239218	19 Jun 09	961	235218	210	111000	L	23		M	30	2	3	15 May 09	0	0	210	111000
239218	03 Jul 09	962	235218			L	23		M	30	2	3	15 May 09	0	0	210	111000
239219	15 Jul 09	961	235219	585	20400	L	23		F	28	1	3	04 Jun 09	0	0	585	20400
239219	28 Jul 09	962	235219			L	23		F	28	1	3	04 Jun 09	0	0	585	20400
239220	25 Jul 09	961	235220	129	489000	L	23		F	32	1	3	01 Jul 09	1	1	129	489000
239220	01 Aug 09	962	235220			L	23		F	32	1	3	01 Jul 09	1	1	129	489000
239221	28 Jul 09	961	235221	560	49	U	23		F	31	2	3	10 Jun 09	0	0	560	49
239221	01 Aug 09	962	235221			U	23		F	31	2	3	10 Jun 09	0	0	560	49
239222	31 Jul 09	961	235222	183	25900	L	23		F	20	1	3	25 Jun 09	0	0	183	25900
239222	07 Aug 09	962	235222			L	23		F	20	1	3	25 Jun 09	0	0	183	25900
239223	06 Aug 09	961	235223	354	22200	L	23		F	40	0	3	16 Jul 09	0	0	354	22200
239223	14 Aug 09	962	235223			L	23		F	40	0	3	16 Jul 09	0	0	354	22200
239224	28 Aug 09	961	235224	223	98128	L	23		F	27	1	3	28 Jun 09	0	0	223	98128
239224	04 Sep 09	962	235224			L	23		F	27	1	3	28 Jun 09	0	0	223	98128
239225	15 Sep 09	961	235225	447		U	23		F	25	1	3	24 May 09	0	0	447
239225	02 Oct 09	962	235225			U	23		F	25	1	3	24 May 09	0	0	447
239226	26 Sep 09	961	235226	206	491575	L	23		M	26	2	3	09 Sep 09	0	0	206	491575
239226	10 Oct 09	962	235226			L	23		M	26	2	3	09 Sep 09	0	0	206	491575
239227	02 Oct 09	961	235227	383	240930	L	23		F	34	0	3	03 Sep 09	0	0	383	240930
239227	20 Oct 09	962	235227			L	23		F	34	0	3	03 Sep 09	0	0	383	240930
239228	14 Nov 09	961	235228	182	126465	L	23		F	32	1	3	16 Oct 09	0	0	182	126465
239228	28 Nov 09	962	235228			L	23		F	32	1	3	16 Oct 09	0	0	182	126465
239229	11 Dec 09	961	235229	567	167519	L	23		M	30	2	3	24 Nov 09	0	0	567	167519
239229	19 Dec 09	962	235229			L	23		M	30	2	3	24 Nov 09	0	0	567	167519
239230	26 Jan 10	961	235230	257	160	U	23		M	40	2	3	04 Jan 10	0	0	257	160
239230	09 Feb 10	962	235230			U	23		M	40	2	3	04 Jan 10	0	0	257	160
239232	05 Feb 10	961	235232	190		L	23		M	27	2	3	27 Dec 09	0	0	190
239232	19 Feb 10	962	235232			L	23		M	27	2	3	27 Dec 09	0	0	190
239233	24 Feb 10	961	235233	335		U	23		M	36	2	3	31 Dec 09	0	0	335
239233	10 Mar 10	962	235233			U	23		M	36	2	3	31 Dec 09	0	0	335
239234	10 Mar 10	961	235234	333		L	23		M	35	1	3	05 Feb 10	0	0	333
239234	18 Mar 10	962	235234			L	23		M	35	1	3	05 Feb 10	0	0	333
239235	11 Mar 10	961	235235	309		L	23		F	33	1	3	24 Feb 10	0	0	309
239235	18 Mar 10	962	235235			L	23		F	33	1	3	24 Feb 10	0	0	309
239236	23 Apr 10	961	235236	326	90380	L	23		F	37	1	3	04 Apr 10	0	0	326	90380
239236	30 Apr 10	962	235236			L	23		F	37	1	3	04 Apr 10	0	0	326	90380
239237	14 May 10	961	235237	212	71583	L	23		M	29	2	3	26 Apr 10	0	0	212	71583
239237	21 May 10	962	235237			L	23		M	29	2	3	26 Apr 10	0	0	212	71583
239238	20 May 10	961	235238	260		L	23		F	27	2	3	09 Apr 10	0	0	260
239238	03 Jun 10	962	235238			L	23		F	27	2	3	09 Apr 10	0	0	260
239239	12 Jun 10	961	235239	639	85000	L	23		F	42	1	3	21 May 10	0	0	639	85000
239239	16 Jul 10	962	235239			L	23		F	42	1	3	21 May 10	0	0	639	85000
239240	26 Jun 10	961	235240	168		L	23		F	35	2	3	10 Jun 10	0	0	168
239240	10 Jul 10	962	235240			L	23		F	35	2	3	10 Jun 10	0	0	168
239241	23 Sep 10	961	235241	361		L	23		F	32	1	3	13 Aug 10	0	0	361
239241	09 Oct 10	962	235241			L	23		F	32	1	3	13 Aug 10	0	0	361
239242	08 Oct 10	961	235242	141	216000	L	23		M	50	3	3	22 Sep 10	0	0	141	216000
239242	22 Oct 10	962	235242			L	23		M	50	3	3	22 Sep 10	0	0	141	216000
239244	27 Nov 10	961	235244	528	31873	L	23		F	33	0	3	28 Oct 10	0	0	528	31873
239244	11 Dec 10	962	235244			L	23		F	33	0	3	28 Oct 10	0	0	528	31873
239244	16 Dec 10	963	235244			L	23		F	33	0	3	28 Oct 10	0	0	528	31873
239245	11 Jan 11	961	235245	388		L	23		M	45	1	3	13 Dec 10	0	0	388
239245	25 Jan 11	962	235245			L	23		M	45	1	3	13 Dec 10	0	0	388
239246	25 Jan 11	961	235246	554	8782	L	23		F	30	2	3	14 Nov 10	0	0	554	8782
239246	19 May 12	962	235246			L	23		F	30	2	3	14 Nov 10	0	0	554	8782
239247	02 Apr 11	961	235247	314		U	23		M	33	1	3	24 Dec 10	0	0	314
239247	16 Apr 11	962	235247			U	23		M	33	1	3	24 Dec 10	0	0	314
239248	16 Apr 11	961	235248	511	5780	L	23		F	37	1	3	19 Mar 11	0	0	511	5780
239248	14 May 11	962	235248			L	23		F	37	1	3	19 Mar 11	0	0	511	5780
239249	19 Apr 11	961	235249	739	39	U	23		F	28	1	3	26 Mar 11	0	0	739	39
239249	03 May 11	962	235249			U	23		F	28	1	3	26 Mar 11	0	0	739	39
239250	28 Apr 11	961	235250	699	1125	U	23		F	23	1	3	13 Apr 11	0	0	699	1125
239250	05 Jul 12	962	235250			U	23		F	23	1	3	13 Apr 11	0	0	699	1125
239251	19 May 11	961	235251	512		L	23		F	26	2	3	01 May 11	0	0	512
239251	02 Jun 11	962	235251			L	23		F	26	2	3	01 May 11	0	0	512
239252	18 Jun 11	961	235252	559	104427	L	23		F	48	0	3	24 May 11	0	0	559	104427
239252	30 Jun 11	962	235252			L	23		F	48	0	3	24 May 11	0	0	559	104427
239253	20 Jul 11	961	235253	419	41865	L	23		F	34	1	3	05 Jul 11	0	0	419	41865
239253	04 Aug 11	962	235253			L	23		F	34	1	3	05 Jul 11	0	0	419	41865
279002	14 Aug 06	961	270001	811	223000	L	27		F	20	0	3	06 Jul 06	0	0	811	223000
279002	14 Nov 06	962	270001			L	27		F	20	0	3	06 Jul 06	0	0	811	223000
279004	20 Sep 06	961	270003	638	3970	L	27		F	35	1	3	29 Apr 06	0	0	638	3970
279004	09 Nov 06	962	270003			L	27		F	35	1	3	29 Apr 06	0	0	638	3970
279011	06 Dec 06	961	270010	4	49	ND	27		M	35	1	3	10 Sep 06	0	0	4	49
279011	14 Dec 06	962	270010			ND	27		M	35	1	3	10 Sep 06	0	0	4	49
279013	12 Dec 06	961	270012	178	49	ND	27		M	37	1	3	14 Jun 06	0	0	178	49
279013	22 Feb 07	962	270012			ND	27		M	37	1	3	14 Jun 06	0	0	178	49
279015	19 Dec 06	961	270015	279	25300	L	27		F	41	1	3	08 Dec 06	0	0	279	25300
279015	05 Jan 07	962	270015			L	27		F	41	1	3	08 Dec 06	0	0	279	25300
279016	28 Aug 07	961	270019	520	508	ND	27		M	27	1	4	29 Apr 07	1	1	520	508
279016	13 Sep 07	962	270019	433	366	ND	27		M	27	1	4	29 Apr 07	1	1	520	508
279017	01 Oct 07	961	270023	351	1284000	L	27		M	50	0	3	18 Aug 07	0	0	351	1284000
279017	15 Oct 07	962	270023			L	27		M	50	0	3	18 Aug 07	0	0	351	1284000
279018	23 Oct 07	961	270024	189	363	ND	27		F	39	2	3	14 Jul 07	0	0	189	363
279018	04 Dec 07	962	270024			ND	27		F	39	2	3	14 Jul 07	0	0	189	363
279019	07 May 08	961	270276	458	49	ND	27		M	42	1	3	30 Jan 08	0	0	458	49
279019	21 May 08	962	270276			ND	27		M	42	1	3	30 Jan 08	0	0	458	49
279020	11 Sep 08	961	275026	227	83800	L	27		M	33	2	3	21 Jul 08	0	0	227	83800
279020	18 Sep 08	962	275026			L	27		M	33	2	3	21 Jul 08	0	0	227	83800
279022	04 Nov 08	961	275027	288	21400	L	27		M	34	1	3	01 Aug 08	0	0	288	21400
279022	18 Nov 08	962	275027			L	27		M	34	1	3	01 Aug 08	0	0	288	21400
279023	27 Nov 08	961	275028	268	55800	L	27		M	34	1	4	23 Jul 08	0	0	268	55800
279023	15 Dec 08	962	275028			L	27		M	34	1	4	23 Jul 08	0	0	268	55800
279024	18 Dec 08	961	270266	181	49	ND	27		M	49	1	3	09 Aug 08	1	1	181	49
279024	07 Jan 09	962	270266			ND	27		M	49	1	3	09 Aug 08	1	1	181	49
279026	05 Jan 09	961	270535	176	628000	L	27		F	41	0	3	05 Oct 08	0	0	176	628000
279026	04 Feb 09	962	270535			L	27		F	41	0	3	05 Oct 08	0	0	176	628000
279027	05 Jan 09	961	270304	194	49	ND	27		M	33	1	3	29 Oct 08	0	0	194	49
279027	19 Jan 09	962	270304			ND	27		M	33	1	3	29 Oct 08	0	0	194	49
279029	28 Jan 09	961	270193	424	46900	L	27		M	41	1	3	07 Dec 08	0	0	424	46900
279029	13 May 09	962	270193			L	27		M	41	1	3	07 Dec 08	0	0	424	46900
279030	05 Jun 09	961	275031	532	154000	ND	27		F	32	0	3	11 May 09	0	0	532	154000
279030	24 Jun 09	962	275031			ND	27		F	32	0	3	11 May 09	0	0	532	154000
279031	24 Nov 09	961	270909	492	29700	L	27		F	26	2	3	05 Oct 09	0	0	492	29700
279031	09 Dec 09	962	270909			L	27		F	26	2	3	05 Oct 09	0	0	492	29700
279033	24 May 10	961	270293	253	459000	L	27		M	36	3	3	02 Feb 10	0	0	253	459000
279033	07 Jun 10	962	270293			L	27		M	36	3	3	02 Feb 10	0	0	253	459000
279035	07 Sep 10	961	275048	576	383000	L	27		M	33	1	3	24 Jun 10	0	0	576	383000
279035	21 Sep 10	962	275048			L	27		M	33	1	3	24 Jun 10	0	0	576	383000
309001	19 Oct 06	961	305001			L	30		M	23	1	3	18 Mar 06	0	0	439	47500
309001	25 Oct 06	962	305001	439	47500	L	30		M	23	1	3	18 Mar 06	0	0	439	47500
309001	07 Nov 06	963	305001			L	30		M	23	1	3	18 Mar 06	0	0	439	47500
309002	19 Oct 06	961	305002			L	30		M	46	2	3	21 Feb 06	0	0	735	41700
309002	25 Oct 06	962	305002	735	41700	L	30		M	46	2	3	21 Feb 06	0	0	735	41700
309002	10 Nov 06	963	305002			L	30		M	46	2	3	21 Feb 06	0	0	735	41700
309004	02 Nov 06	961	305004			L	30		F	29	1	3	18 Feb 06	0	0	217	524000
309004	03 Nov 06	962	305004	217	524000	L	30		F	29	1	3	18 Feb 06	0	0	217	524000
309004	15 Nov 06	963	305004			L	30		F	29	1	3	18 Feb 06	0	0	217	524000
309005	09 Nov 06	961	305005			U	30		F	34	1	3	30 May 06	0	0	279	978
309005	10 Nov 06	962	305005	279	978	U	30		F	34	1	3	30 May 06	0	0	279	978
309005	22 Nov 06	963	305005			U	30		F	34	1	3	30 May 06	0	0	279	978
309007	16 Nov 06	961	305007			U	30		F	32	0	3	03 Sep 06	0	0	369	1180
309007	17 Nov 06	962	305007	369	1180	U	30		F	32	0	3	03 Sep 06	0	0	369	1180
309007	09 Dec 06	963	305007			U	30		F	32	0	3	03 Sep 06	0	0	369	1180
309008	16 Nov 06	961	305008			L	30		F	25	1	3	18 Jul 06	0	0	200	115000
309008	22 Nov 06	962	305008	200	115000	L	30		F	25	1	3	18 Jul 06	0	0	200	115000
309008	06 Dec 06	963	305008			L	30		F	25	1	3	18 Jul 06	0	0	200	115000
309009	30 Nov 06	961	305009			L	30		M	30	2	3	17 Sep 06	0	0	296	76200
309009	01 Dec 06	962	305009	296	76200	L	30		M	30	2	3	17 Sep 06	0	0	296	76200
309009	16 Dec 06	963	305009			L	30		M	30	2	3	17 Sep 06	0	0	296	76200
309010	06 Dec 06	961	305010			L	30		M	27	2	3	07 Oct 06	0	0	142	54900
309010	08 Dec 06	962	305010	142	54900	L	30		M	27	2	3	07 Oct 06	0	0	142	54900
309010	15 Dec 06	963	305010			L	30		M	27	2	3	07 Oct 06	0	0	142	54900
309011	18 Jan 07	961	305011			L	30		M	28	2	3	23 Sep 06	0	0	487	18500
309011	19 Jan 07	962	305011	487	18500	L	30		M	28	2	3	23 Sep 06	0	0	487	18500
309011	20 Feb 07	963	305011			L	30		M	28	2	3	23 Sep 06	0	0	487	18500
309015	12 Apr 07	961	305015			U	30		F	29	2	3	03 Jan 07	0	0	362
309015	13 Apr 07	962	305015	362		U	30		F	29	2	3	03 Jan 07	0	0	362
309015	20 Apr 07	963	305015			U	30		F	29	2	3	03 Jan 07	0	0	362
309016	12 Apr 07	961	305016			L	30		F	26	1	3	30 Jan 07	0	0	337
309016	13 Apr 07	962	305016	337		L	30		F	26	1	3	30 Jan 07	0	0	337
309016	27 Apr 07	963	305016			L	30		F	26	1	3	30 Jan 07	0	0	337
309017	03 May 07	961	305017			L	30		F	32	1	3	17 Mar 07	0	0	268	9240
309017	09 May 07	962	305017	268	9240	L	30		F	32	1	3	17 Mar 07	0	0	268	9240
309017	18 May 07	963	305017			L	30		F	32	1	3	17 Mar 07	0	0	268	9240
309018	26 Jul 07	961	305018			L	30		M	33	1	3	09 Jun 07	0	0	307	1182000
309018	01 Aug 07	962	305018	307	1182000	L	30		M	33	1	3	09 Jun 07	0	0	307	1182000
309018	17 Aug 07	963	305018			L	30		M	33	1	3	09 Jun 07	0	0	307	1182000
309019	31 Jul 07	961	305019			U	30		M	26	2	3	14 Jun 07	0	0
309019	30 Aug 08	990	305019			U	30		M	26	2	3	14 Jun 07	0	0
309022	07 Dec 07	961	305022	656	11200	L	30		M	25	2	3	12 Oct 07	0	0	656	11200
309022	04 Jan 08	962	305022			L	30		M	25	2	3	12 Oct 07	0	0	656	11200
309023	03 May 08	961	305023			L	30		M	52	2	3	18 Feb 08	0	0	273	65700
309023	09 May 08	962	305023	273	65700	L	30		M	52	2	3	18 Feb 08	0	0	273	65700
309023	23 May 08	963	305023			L	30		M	52	2	3	18 Feb 08	0	0	273	65700
309024	21 Jun 08	961	305024			L	30		F	28	1	3	27 May 08	0	0	459	459000
309024	27 Jun 08	962	305024	459	459000	L	30		F	28	1	3	27 May 08	0	0	459	459000
309024	25 Jul 08	963	305024			L	30		F	28	1	3	27 May 08	0	0	459	459000
309026	21 Nov 08	961	305026	775	7110	L	30		F	49	1	3	21 Oct 08	0	0	775	7110
309026	05 Dec 08	962	305026			L	30		F	49	1	3	21 Oct 08	0	0	775	7110
309100	14 Oct 06	961	305100			U	30		F	43	1	3	10 Nov 05	0	0	1421	170
309100	17 Oct 06	962	305100	1421	170	U	30		F	43	1	3	10 Nov 05	0	0	1421	170
309100	31 Oct 06	963	305100			U	30		F	43	1	3	10 Nov 05	0	0	1421	170
309101	14 Oct 06	961	305101			U	30		F	29	2	3	21 Jan 06	0	0	380
309101	17 Oct 06	962	305101	380		U	30		F	29	2	3	21 Jan 06	0	0	380
309101	02 Nov 06	963	305101			U	30		F	29	2	3	21 Jan 06	0	0	380
309102	18 Oct 06	961	305102			L	30		M	23	1	3	13 Oct 05	0	0	340	4310
309102	20 Oct 06	962	305102	340	4310	L	30		M	23	1	3	13 Oct 05	0	0	340	4310
309102	02 Nov 06	963	305102			L	30		M	23	1	3	13 Oct 05	0	0	340	4310
309103	26 Oct 06	961	305103			L	30		F	49	1	3	03 Dec 05	0	0	237	196000
309103	27 Oct 06	962	305103	237	196000	L	30		F	49	1	3	03 Dec 05	0	0	237	196000
309103	15 Nov 06	963	305103			L	30		F	49	1	3	03 Dec 05	0	0	237	196000
309104	01 Nov 06	961	305104			U	30		M	32	1	3	22 Nov 05	0	0	691	198
309104	03 Nov 06	962	305104	691	198	U	30		M	32	1	3	22 Nov 05	0	0	691	198
309104	16 Nov 06	963	305104			U	30		M	32	1	3	22 Nov 05	0	0	691	198
309106	15 Nov 06	961	305106			L	30		F	39	1	3	18 Mar 06	0	0	306	3210
309106	17 Nov 06	962	305106	306	3210	L	30		F	39	1	3	18 Mar 06	0	0	306	3210
309106	06 Dec 06	963	305106			L	30		F	39	1	3	18 Mar 06	0	0	306	3210
309107	15 Nov 06	961	305107			U	30		M	24	1	3	18 Sep 06	0	0	846	25700
309107	22 Nov 06	962	305107	846	25700	U	30		M	24	1	3	18 Sep 06	0	0	846	25700
309107	06 Dec 06	963	305107			U	30		M	24	1	3	18 Sep 06	0	0	846	25700
309109	25 Nov 06	961	305109			L	30		F	30	1	3	19 Mar 06	0	0	333	24800
309109	29 Nov 06	962	305109	333	24800	L	30		F	30	1	3	19 Mar 06	0	0	333	24800
309109	04 Jan 07	963	305109			L	30		F	30	1	3	19 Mar 06	0	0	333	24800
309110	05 Dec 06	961	305110			L	30		F	20	1	3	02 Oct 06	0	0		334000
309110	06 Dec 06	962	305110		334000	L	30		F	20	1	3	02 Oct 06	0	0		334000
309110	05 Jan 07	963	305110			L	30		F	20	1	3	02 Oct 06	0	0		334000
309111	11 Jan 07	961	305111			L	30		F	25	1	3	25 Jun 06	0	0	607	486000
309111	12 Jan 07	962	305111	607	486000	L	30		F	25	1	3	25 Jun 06	0	0	607	486000
309111	10 Feb 07	963	305111			L	30		F	25	1	3	25 Jun 06	0	0	607	486000
309112	23 Jan 07	961	305112			L	30		M	26	2	4	02 Sep 06	0	0	235	89100
309112	24 Jan 07	962	305112	235	89100	L	30		M	26	2	4	02 Sep 06	0	0	235	89100
309112	16 Feb 07	963	305112			L	30		M	26	2	4	02 Sep 06	0	0	235	89100
309113	25 Jan 07	961	305113			L	30		F	29	1	3	03 Sep 06	0	0	162	98000
309113	26 Jan 07	962	305113	162	98000	L	30		F	29	1	3	03 Sep 06	0	0	162	98000
309113	23 Feb 07	963	305113			L	30		F	29	1	3	03 Sep 06	0	0	162	98000
309114	10 Feb 07	961	305114			L	30		F	25	2	3	18 Dec 06	0	0	418
309114	16 Feb 07	962	305114	418		L	30		F	25	2	3	18 Dec 06	0	0	418
309114	23 Feb 07	963	305114			L	30		F	25	2	3	18 Dec 06	0	0	418
309115	23 Mar 07	961	305115			U	30		M	27	2	3	22 Jan 07	0	0	516	16100
309115	28 Mar 07	962	305115	516	16100	U	30		M	27	2	3	22 Jan 07	0	0	516	16100
309115	09 May 07	963	305115			U	30		M	27	2	3	22 Jan 07	0	0	516	16100
309116	12 Apr 07	961	305116			L	30		M	32	1	3	06 Oct 06	0	0	476	157000
309116	18 Apr 07	962	305116	476	157000	L	30		M	32	1	3	06 Oct 06	0	0	476	157000
309116	03 May 07	963	305116			L	30		M	32	1	3	06 Oct 06	0	0	476	157000
309117	24 Apr 07	961	305117			U	30		M	44	2	3	10 Mar 07	0	0	241	26700
309117	25 Apr 07	962	305117	241	26700	U	30		M	44	2	3	10 Mar 07	0	0	241	26700
309117	04 May 07	963	305117			U	30		M	44	2	3	10 Mar 07	0	0	241	26700
309118	28 Apr 07	961	305118			L	30		M	24	1	3	13 Mar 07	0	0	289	14800
309118	04 May 07	962	305118	289	14800	L	30		M	24	1	3	13 Mar 07	0	0	289	14800
309118	13 Jul 07	990	305118			L	30		M	24	1	3	13 Mar 07	0	0	289	14800
309119	03 May 07	961	305119			L	30		M	40	1	3	13 Mar 07	0	0	544	4800
309119	11 May 07	962	305119	544	4800	L	30		M	40	1	3	13 Mar 07	0	0	544	4800
309119	24 May 07	963	305119			L	30		M	40	1	3	13 Mar 07	0	0	544	4800
309120	22 Jun 07	961	305120	403	278000	L	30		F	35	1	3	22 Apr 07	0	0	403	278000
309120	29 Jun 07	962	305120			L	30		F	35	1	3	22 Apr 07	0	0	403	278000
309122	27 Jun 07	961	305122	186	198000	L	30		M	50	3	3	21 May 07	0	0	186	198000
309122	10 Jul 07	962	305122			L	30		M	50	3	3	21 May 07	0	0	186	198000
309123	22 Aug 07	961	305123	292	800000	L	30		F	30	1	3	01 Jul 07	0	0	292	800000
309123	05 Sep 07	962	305123			L	30		F	30	1	3	01 Jul 07	0	0	292	800000
309124	05 Oct 07	961	305124	244		L	30		M	50	2	3	22 Jul 07	0	0	244
309124	19 Oct 07	962	305124			L	30		M	50	2	3	22 Jul 07	0	0	244
309126	19 Oct 07	961	305126	292	27300	U	30		F	25	1	3	25 Aug 07	0	0	292	27300
309126	02 Nov 07	962	305126			U	30		F	25	1	3	25 Aug 07	0	0	292	27300
309127	31 Oct 07	961	305127	514	49	L	30		M	50	1	3	16 Aug 07	0	0	514	49
309127	04 Jan 08	962	305127			L	30		M	50	1	3	16 Aug 07	0	0	514	49
309128	07 Nov 07	961	305128	106	320000	U	30		M	64	1	3	13 Sep 07	0	0	106	320000
309128	20 Nov 07	962	305128			U	30		M	64	1	3	13 Sep 07	0	0	106	320000
309129	09 Nov 07	961	305129	730	4220	U	30		F	26	1	3	07 Sep 07	0	0	730	4220
309129	27 Nov 07	962	305129			U	30		F	26	1	3	07 Sep 07	0	0	730	4220
309130	23 Jan 08	961	305130	849	4600	L	30		M	38	1	3	29 Nov 07	0	0	849	4600
309130	06 Feb 08	962	305130			L	30		M	38	1	3	29 Nov 07	0	0	849	4600
309131	28 Feb 08	961	305131			L	30		F	22	2	3	20 Aug 07	0	0	1434	10100
309131	29 Feb 08	962	305131	1434	10100	L	30		F	22	2	3	20 Aug 07	0	0	1434	10100
309131	14 Mar 08	963	305131			L	30		F	22	2	3	20 Aug 07	0	0	1434	10100
309132	08 Feb 08	961	305132	683	49	U	30		F	32	1	3	05 Oct 07	0	0	683	49
309132	22 Feb 08	962	305132			U	30		F	32	1	3	05 Oct 07	0	0	683	49
309134	30 Apr 08	961	305134	821	56100	U	30		M	35	1	3	05 Apr 08	0	0	821	56100
309134	14 May 08	962	305134			U	30		M	35	1	3	05 Apr 08	0	0	821	56100
309135	04 Jun 08	961	305135	305	278000	U	30		F	26	1	3	06 May 08	0	0	305	278000
309135	24 Jul 08	962	305135			U	30		F	26	1	3	06 May 08	0	0	305	278000
309136	16 Jul 08	961	305136			L	30		M	33	1	3	31 May 08	0	0	194	61000
309136	23 Jul 08	962	305136	194	61000	L	30		M	33	1	3	31 May 08	0	0	194	61000
309136	06 Aug 08	963	305136			L	30		M	33	1	3	31 May 08	0	0	194	61000
309137	18 Jul 08	961	305137	348		U	30		M	51	1	3	25 Jun 08	0	0	348
309137	01 Aug 08	962	305137			U	30		M	51	1	3	25 Jun 08	0	0	348
309138	17 Sep 08	961	305138			L	30		M	40	1	3	01 Sep 08	0	0	502	109000
309138	20 Sep 08	962	305138	502	109000	L	30		M	40	1	3	01 Sep 08	0	0	502	109000
309138	08 Oct 08	963	305138			L	30		M	40	1	3	01 Sep 08	0	0	502	109000
309139	08 Oct 08	961	305139	232	115000	L	30		F	25	2	3	28 Jun 08	0	0	232	115000
309139	05 Nov 08	962	305139			L	30		F	25	2	3	28 Jun 08	0	0	232	115000
309140	08 Oct 08	961	305140	557	22800	U	30		M	37	2	3	25 Aug 08	0	0	557	22800
309140	12 Nov 08	962	305140			U	30		M	37	2	3	25 Aug 08	0	0	557	22800
309141	07 Nov 08	961	305141	246	441000	U	30		M	31	2	3	20 Sep 08	0	0	246	441000
309141	28 Nov 08	962	305141			U	30		M	31	2	3	20 Sep 08	0	0	246	441000
309142	09 Jan 09	961	305142	454	706000	L	30		F	28	2	3	16 Oct 08	0	0	454	706000
309142	04 Feb 09	962	305142			L	30		F	28	2	3	16 Oct 08	0	0	454	706000
309143	20 Feb 09	961	305143		56500	L	30		F	25	1	3	28 Dec 08	0	0	269	56500
309143	06 Mar 09	962	305143	269		L	30		F	25	1	3	28 Dec 08	0	0	269	56500
309143	26 Mar 09	963	305143			L	30		F	25	1	3	28 Dec 08	0	0	269	56500
309144	20 Feb 09	961	305144		365000	L	30		M	33	2	3	18 Jan 09	0	0	404	365000
309144	06 Mar 09	962	305144	404		L	30		M	33	2	3	18 Jan 09	0	0	404	365000
309144	06 May 09	963	305144			L	30		M	33	2	3	18 Jan 09	0	0	404	365000
309145	20 Mar 09	961	305145	359	205000	U	30		M	34	1	3	07 Jan 09	0	0	359	205000
309145	03 Apr 09	962	305145			U	30		M	34	1	3	07 Jan 09	0	0	359	205000
309146	15 Apr 09	961	305146	281	286000	L	30		F	34	1	3	27 Feb 09	0	0	281	286000
309146	29 Apr 09	962	305146	691		L	30		F	34	1	3	27 Feb 09	0	0	281	286000
309146	15 Jul 09	963	305146			L	30		F	34	1	3	27 Feb 09	0	0	281	286000
309147	24 Apr 09	961	305147	569	4230	L	30		M	34	1	3	29 Mar 09	0	0	569	4230
309147	13 May 09	962	305147			L	30		M	34	1	3	29 Mar 09	0	0	569	4230
309148	17 Jun 09	961	305148	373	144000	L	30		F	24	1	3	26 Apr 09	0	0	373	144000
309148	04 Jul 09	962	305148			L	30		F	24	1	3	26 Apr 09	0	0	373	144000
309150	12 Aug 09	961	305150	120	43500	L	30		F	30	2	3	24 Jul 09	0	0	120	43500
309150	26 Aug 09	962	305150			L	30		F	30	2	3	24 Jul 09	0	0	120	43500
309151	14 Oct 09	961	305151			L	30		M	24	2	3	09 Aug 09	0	0	648	165000
309151	16 Oct 09	962	305151	648	165000	L	30		M	24	2	3	09 Aug 09	0	0	648	165000
309151	30 Oct 09	963	305151			L	30		M	24	2	3	09 Aug 09	0	0	648	165000
309153	23 Apr 10	961	305153	115		L	30		M	38	3	3	30 Mar 10	0	0	115
309153	07 May 10	962	305153			L	30		M	38	3	3	30 Mar 10	0	0	115
309156	02 Jun 10	961	305156			L	30		M	37	1	3	01 May 10	0	0	472	12400
309156	04 Jun 10	962	305156	472	12400	L	30		M	37	1	3	01 May 10	0	0	472	12400
309156	18 Jun 10	963	305156	571		L	30		M	37	1	3	01 May 10	0	0	472	12400
309157	23 Jun 10	961	305157			U	30		M	33	1	4	10 Apr 10	0	0	500	14700
309157	25 Jun 10	962	305157	500	14700	U	30		M	33	1	4	10 Apr 10	0	0	500	14700
309157	09 Jul 10	963	305157			U	30		M	33	1	4	10 Apr 10	0	0	500	14700
309158	01 Sep 10	961	305158			U	30		M	37	2	3	09 Jul 10	0	0
309158	22 Sep 10	990	305158			U	30		M	37	2	3	09 Jul 10	0	0
309159	12 Nov 10	961	305159	518	6767	L	30		M	22	2	3	12 Oct 10	0	0	518	6767
309159	08 Dec 10	962	305159			L	30		M	22	2	3	12 Oct 10	0	0	518	6767
309160	13 Jan 11	961	305160			L	30		F	34	2	3	19 Dec 10	0	1	128	1943
309160	14 Jan 11	962	305160		1943	L	30		F	34	2	3	19 Dec 10	0	1	128	1943
309160	21 Jan 11	963	305160	128		L	30		F	34	2	3	19 Dec 10	0	1	128	1943
309161	19 Aug 11	961	305161	536	19485	L	30		M	36	2	3	29 Jun 11	0	0	536	19485
309161	02 Sep 11	962	305161			L	30		M	36	2	3	29 Jun 11	0	0	536	19485
