# Supplementary material for: High Transmitter CD4+ T-Cell Count Shortly after the Time of Transmission in a Study of African Serodiscordant Couples
Source: PLoS One. 2015 Aug 20;10(8):e0134438. doi: 10.1371/journal.pone.0134438 (PMC4546189; doi:10.1371/journal.pone.0134438)
Supplement: S2 File — (TXT) [file pone.0134438.s002.txt]

{smcl}
{com}{sf}{ul off}{txt}{.-}
      name:  {res}<unnamed>
       {txt}log:  {res}H:\Protocol C\Data from PHRU and CLS\C data extraction 2013-09-26\results\CD4 count at time of transmission data dictionary.txt
  {txt}log type:  {res}smcl
 {txt}opened on:  {res}22 Apr 2015, 13:01:27
{txt}
{com}. 
. *       Print and submit codebook with data set: 
. describe

{txt}Contains data from {res}H:\Protocol C\Data from PHRU and CLS\C data extraction 2013-09-26\statadata\c_vl_cd4_art_subtype_full_26sep13.dta
{txt}  obs:{res}           868                          
{txt} vars:{res}            18                          5 Feb 2014 10:35
{txt} size:{res}        66,836                          (_dta has notes)
{txt}{hline}
              storage   display    value
variable name   type    format     label      variable label
{hline}
{p 0 48}{res}{bind:pid            }{txt}{bind: long    }{bind:{txt}%12.0g    }{space 1}{bind:         }{bind:  }{res}{res}participant id number{p_end}
{p 0 48}{bind:visitdate      }{txt}{bind: double  }{bind:{txt}%tdD_m_Y  }{space 1}{bind:         }{bind:  }{res}{res}visit date{p_end}
{p 0 48}{bind:visitcode      }{txt}{bind: int     }{bind:{txt}%8.0g     }{space 1}{bind:         }{bind:  }{res}{res}visit code{p_end}
{p 0 48}{bind:c_pid          }{txt}{bind: long    }{bind:{txt}%12.0g    }{space 1}{bind:         }{bind:  }{res}{res}PID of the partner's corresponding incident case{p_end}
{p 0 48}{bind:cd4cells       }{txt}{bind: int     }{bind:{txt}%8.0g     }{space 1}{bind:         }{bind:  }{res}{res}CD4 cells/ul{p_end}
{p 0 48}{bind:vlresult       }{txt}{bind: long    }{bind:{txt}%10.0g    }{space 1}{bind:         }{bind:  }{res}{res}Viral load (copies/ml){p_end}
{p 0 48}{bind:link_status    }{txt}{bind: str15   }{bind:{txt}%15s      }{space 1}{bind:         }{bind:  }{res}{res}Partner and recipient Linked (L) or unlinked (U) epidemiologically{p_end}
{p 0 48}{bind:site           }{txt}{bind: byte    }{bind:{txt}%10.0g    }{space 1}{bind:sitel    }{bind:  }{res}{res}Research center where volunteer was enrolled{p_end}
{p 0 48}{bind:edi            }{txt}{bind: float   }{bind:{txt}%tdD_m_Y  }{space 1}{bind:         }{bind:  }{res}{res}Estimated Date of Infection, adjusted for new PCR data{p_end}
{p 0 48}{bind:sex            }{txt}{bind: str1    }{bind:{txt}%9s       }{space 1}{bind:         }{bind:  }{res}{res}{p_end}
{p 0 48}{bind:ageatenrollment}{txt}{bind: float   }{bind:{txt}%9.0g     }{space 1}{bind:         }{bind:  }{res}{res}Volunteer & partner age at enrollment, years{p_end}
{p 0 48}{bind:education      }{txt}{bind: float   }{bind:{txt}%19.0g    }{space 1}{bind:educ_lbl }{bind:  }{res}{res}Educational achievement at enrollment{p_end}
{p 0 48}{bind:marital2       }{txt}{bind: float   }{bind:{txt}%9.0g     }{space 1}{bind:         }{bind:  }{res}{res}Marital status, collapsing previously married{p_end}
{p 0 48}{bind:volunteer_edi  }{txt}{bind: float   }{bind:{txt}%tdD_m_Y  }{space 1}{bind:         }{bind:  }{res}{res}Estimated Date of Infection of recipient, adjusted for new PCR data{p_end}
{p 0 48}{bind:art_at_transm~n}{txt}{bind: float   }{bind:{txt}%9.0g     }{space 1}{bind:         }{bind:  }{res}{res}Was donor on ART at EDI?  (are these data complete?){p_end}
{p 0 48}{bind:art_at_enroll~t}{txt}{bind: float   }{bind:{txt}%9.0g     }{space 1}{bind:         }{bind:  }{res}{res}Was donor on ART at enrolment?  (are these data complete?){p_end}
{p 0 48}{bind:first_cd4      }{txt}{bind: float   }{bind:{txt}%9.0g     }{space 1}{bind:         }{bind:  }{res}{res}First recorded CD4 count of transmitter{p_end}
{p 0 48}{bind:first_vl       }{txt}{bind: float   }{bind:{txt}%9.0g     }{space 1}{bind:         }{bind:  }{res}{res}First recorded VL result of suspected donor{p_end}
{txt}{hline}
Sorted by:  {res}pid  visitdate
     Note:  dataset has changed since last saved
{txt}
{com}. codebook

{txt}{hline}
{res}pid{right:participant id number}
{txt}{hline}

{col 19}type:  numeric ({res}long{txt})

{col 18}range:  [{res}179001{txt},{res}309161{txt}]{col 55}units:  {res}1
{col 10}{txt}unique values:  {res}399{col 51}{txt}missing .:  {res}0{txt}/{res}868

{txt}{col 19}mean:{res}{col 26}  234187
{txt}{col 15}std. dev:{res}{col 26} 47364.4

{txt}{col 12}percentiles:{col 32}10%{col 42}25%{col 52}50%{col 62}75%{col 72}90%
{res}{col 27}  179045{col 37}  199007{col 47}  239039{col 57}  279014{col 67}  309117

{txt}{hline}
{res}visitdate{right:visit date}
{txt}{hline}

{col 19}type:  numeric daily date ({res}double{txt})

{col 18}range:  [{res}16854{txt},{res}19179{txt}]{col 55}units:  {res}1
{col 8}{txt}or equivalently:  [{res}22feb2006{txt},{res}05jul2012{txt}]{col 55}units:  {res}days
{col 10}{txt}unique values:  {res}613{col 51}{txt}missing .:  {res}0{txt}/{res}868

{txt}{col 19}mean:{res}{col 26} 17605.2{txt} = {res}14mar2008{txt} (+ 4 hours)
{col 15}std. dev:{res}{col 26} 530.122

{txt}{col 12}percentiles:{col 32}10%{col 42}25%{col 52}50%{col 62}75%{col 72}90%
{res}{col 27}   17015{col 37}   17141{col 47}   17504{col 57} 17981.5{col 67}   18420
{col 26}02aug2006{col 36}06dec2006{col 46}04dec2007{col 56}25mar2009{col 66}07jun2010

{txt}{hline}
{res}visitcode{right:visit code}
{txt}{hline}

{col 19}type:  numeric ({res}int{txt})

{col 18}range:  [{res}961{txt},{res}990{txt}]{col 55}units:  {res}1
{col 10}{txt}unique values:  {res}7{col 51}{txt}missing .:  {res}0{txt}/{res}868

{txt}{col 13}tabulation:  Freq.  Value
{col 24}{res}    399{col 33}961
{col 24}    395{col 33}962
{col 24}     65{col 33}963
{col 24}      3{col 33}964
{col 24}      1{col 33}965
{col 24}      1{col 33}969
{col 24}      4{col 33}990

{txt}{hline}
{res}c_pid{right:PID of the partner's corresponding incident case}
{txt}{hline}

{col 19}type:  numeric ({res}long{txt})

{col 18}range:  [{res}175001{txt},{res}305161{txt}]{col 55}units:  {res}1
{col 10}{txt}unique values:  {res}396{col 51}{txt}missing .:  {res}0{txt}/{res}868

{txt}{col 19}mean:{res}{col 26}  229589
{txt}{col 15}std. dev:{res}{col 26} 47546.9

{txt}{col 12}percentiles:{col 32}10%{col 42}25%{col 52}50%{col 62}75%{col 72}90%
{res}{col 27}  175042{col 37}  191624{col 47}  235039{col 57}  270014{col 67}  305117

{txt}{hline}
{res}cd4cells{right:CD4 cells/ul}
{txt}{hline}

{col 19}type:  numeric ({res}int{txt})

{col 18}range:  [{res}4{txt},{res}1434{txt}]{col 55}units:  {res}1
{col 10}{txt}unique values:  {res}320{col 51}{txt}missing .:  {res}467{txt}/{res}868

{txt}{col 19}mean:{res}{col 26} 409.738
{txt}{col 15}std. dev:{res}{col 26}  239.35

{txt}{col 12}percentiles:{col 32}10%{col 42}25%{col 52}50%{col 62}75%{col 72}90%
{res}{col 27}     142{col 37}     237{col 47}     365{col 57}     536{col 67}     746

{txt}{hline}
{res}vlresult{right:Viral load (copies/ml)}
{txt}{hline}

{col 19}type:  numeric ({res}long{txt})

{col 18}range:  [{res}39{txt},{res}8520000{txt}]{col 55}units:  {res}1
{col 10}{txt}unique values:  {res}302{col 51}{txt}missing .:  {res}500{txt}/{res}868

{txt}{col 19}mean:{res}{col 26}  154627
{txt}{col 15}std. dev:{res}{col 26}  495924

{txt}{col 12}percentiles:{col 32}10%{col 42}25%{col 52}50%{col 62}75%{col 72}90%
{res}{col 27}      49{col 37}    5565{col 47} 42682.5{col 57}  159930{col 67}  370000

{txt}{hline}
{res}link_status{right:Partner and recipient Linked (L) or unlinked (U) epidemiologically}
{txt}{hline}

{col 19}type:  string ({res}str15{txt}), but longest is str2

{col 10}unique values:  {res}3{col 51}{txt}missing "":  {res}0{txt}/{res}868

{txt}{col 13}tabulation:  Freq.  Value
{col 24}{res}    601{col 33}"L"
{col 24}     51{col 33}"ND"
{col 24}    216{col 33}"U"

{txt}{hline}
{res}site{right:Research center where volunteer was enrolled}
{txt}{hline}

{col 19}type:  numeric ({res}byte{txt})
{ralign 22:label}:  {res:sitel}

{col 18}range:  [{res}17{txt},{res}30{txt}]{col 55}units:  {res}1
{col 10}{txt}unique values:  {res}5{col 51}{txt}missing .:  {res}0{txt}/{res}868

{txt}{col 13}tabulation:  Freq.   Numeric  Label
{col 24}{res}    202{col 33}      17{col 43}{txt}Kigali
{col 24}{res}    167{col 33}      19{col 43}{txt}Masaka
{col 24}{res}    274{col 33}      23{col 43}{txt}Lusaka
{col 24}{res}     40{col 33}      27{col 43}{txt}Entebbe
{col 24}{res}    185{col 33}      30{col 43}{txt}Copperbelt

{txt}{hline}
{res}edi{right:Estimated Date of Infection, adjusted for new PCR data}
{txt}{hline}

{col 19}type:  numeric daily date ({res}float{txt})

{col 18}range:  [{res}.{txt},{res}.{txt}]{col 55}units:  {res}.
{col 8}{txt}or equivalently:  [{res}.{txt},{res}.{txt}]{col 55}units:  {res}days
{col 10}{txt}unique values:  {res}0{col 51}{txt}missing .:  {res}868{txt}/{res}868

{txt}{col 13}tabulation:  Freq.  Value
{col 24}{res}    868{col 33}.{col 40}{txt}        .

{txt}{hline}
{res}sex{right:(unlabeled)}
{txt}{hline}

{col 19}type:  string ({res}str1{txt})

{col 10}unique values:  {res}2{col 51}{txt}missing "":  {res}0{txt}/{res}868

{txt}{col 13}tabulation:  Freq.  Value
{col 24}{res}    478{col 33}"F"
{col 24}    390{col 33}"M"

{txt}{hline}
{res}ageatenrollment{right:Volunteer & partner age at enrollment, years}
{txt}{hline}

{col 19}type:  numeric ({res}float{txt})

{col 18}range:  [{res}18{txt},{res}64{txt}]{col 55}units:  {res}1
{col 10}{txt}unique values:  {res}40{col 51}{txt}missing .:  {res}0{txt}/{res}868

{txt}{col 19}mean:{res}{col 26} 32.9389
{txt}{col 15}std. dev:{res}{col 26} 7.83581

{txt}{col 12}percentiles:{col 32}10%{col 42}25%{col 52}50%{col 62}75%{col 72}90%
{res}{col 27}      24{col 37}      27{col 47}      32{col 57}      37{col 67}      44

{txt}{hline}
{res}education{right:Educational achievement at enrollment}
{txt}{hline}

{col 19}type:  numeric ({res}float{txt})
{ralign 22:label}:  {res:educ_lbl}

{col 18}range:  [{res}0{txt},{res}3{txt}]{col 55}units:  {res}1
{col 10}{txt}unique values:  {res}4{col 51}{txt}missing .:  {res}0{txt}/{res}868

{txt}{col 13}tabulation:  Freq.   Numeric  Label
{col 24}{res}     90{col 33}       0{col 43}{txt}None
{col 24}{res}    549{col 33}       1{col 43}{txt}Some primary
{col 24}{res}    203{col 33}       2{col 43}{txt}Some secondary
{col 24}{res}     26{col 33}       3{col 43}{txt}More than secondary

{txt}{hline}
{res}marital2{right:Marital status, collapsing previously married}
{txt}{hline}

{col 19}type:  numeric ({res}float{txt})

{col 18}range:  [{res}1{txt},{res}4{txt}]{col 55}units:  {res}1
{col 10}{txt}unique values:  {res}4{col 51}{txt}missing .:  {res}0{txt}/{res}868

{txt}{col 13}tabulation:  Freq.  Value
{col 24}{res}      8{col 33}1
{col 24}     16{col 33}2
{col 24}    778{col 33}3
{col 24}     66{col 33}4

{txt}{hline}
{res}volunteer_edi{right:Estimated Date of Infection of recipient, adjusted for new PCR data}
{txt}{hline}

{col 19}type:  numeric daily date ({res}float{txt})

{col 18}range:  [{res}16475{txt},{res}18912{txt}]{col 55}units:  {res}1
{col 8}{txt}or equivalently:  [{res}08feb2005{txt},{res}12oct2011{txt}]{col 55}units:  {res}days
{col 10}{txt}unique values:  {res}351{col 51}{txt}missing .:  {res}0{txt}/{res}868

{txt}{col 19}mean:{res}{col 26} 17505.7{txt} = {res}05dec2007{txt} (+ 16 hours)
{col 15}std. dev:{res}{col 26} 575.166

{txt}{col 12}percentiles:{col 32}10%{col 42}25%{col 52}50%{col 62}75%{col 72}90%
{res}{col 27}   16800{col 37} 17056.5{col 47} 17428.5{col 57}   17915{col 67}   18362
{col 26}30dec2005{col 36}12sep2006{col 46}19sep2007{col 56}18jan2009{col 66}10apr2010

{txt}{hline}
{res}art_at_transmission{right:Was donor on ART at EDI?  (are these data complete?)}
{txt}{hline}

{col 19}type:  numeric ({res}float{txt})

{col 18}range:  [{res}0{txt},{res}1{txt}]{col 55}units:  {res}1
{col 10}{txt}unique values:  {res}2{col 51}{txt}missing .:  {res}0{txt}/{res}868

{txt}{col 13}tabulation:  Freq.  Value
{col 24}{res}    846{col 33}0
{col 24}     22{col 33}1

{txt}{hline}
{res}art_at_enrollment{right:Was donor on ART at enrolment?  (are these data complete?)}
{txt}{hline}

{col 19}type:  numeric ({res}float{txt})

{col 18}range:  [{res}0{txt},{res}1{txt}]{col 55}units:  {res}1
{col 10}{txt}unique values:  {res}2{col 51}{txt}missing .:  {res}0{txt}/{res}868

{txt}{col 13}tabulation:  Freq.  Value
{col 24}{res}    817{col 33}0
{col 24}     51{col 33}1

{txt}{hline}
{res}first_cd4{right:First recorded CD4 count of transmitter}
{txt}{hline}

{col 19}type:  numeric ({res}float{txt})

{col 18}range:  [{res}4{txt},{res}1434{txt}]{col 55}units:  {res}1
{col 10}{txt}unique values:  {res}318{col 51}{txt}missing .:  {res}7{txt}/{res}868

{txt}{col 19}mean:{res}{col 26} 408.866
{txt}{col 15}std. dev:{res}{col 26} 242.247

{txt}{col 12}percentiles:{col 32}10%{col 42}25%{col 52}50%{col 62}75%{col 72}90%
{res}{col 27}     150{col 37}     237{col 47}     362{col 57}     528{col 67}     746

{txt}{hline}
{res}first_vl{right:First recorded VL result of suspected donor}
{txt}{hline}

{col 19}type:  numeric ({res}float{txt})

{col 18}range:  [{res}39{txt},{res}8520000{txt}]{col 55}units:  {res}1
{col 10}{txt}unique values:  {res}301{col 51}{txt}missing .:  {res}72{txt}/{res}868

{txt}{col 19}mean:{res}{col 26}  152854
{txt}{col 15}std. dev:{res}{col 26}  479748

{txt}{col 12}percentiles:{col 32}10%{col 42}25%{col 52}50%{col 62}75%{col 72}90%
{res}{col 27}      49{col 37}    6185{col 47}   43600{col 57}  159930{col 67}  365000
{txt}
{com}. 
. log close
      {txt}name:  {res}<unnamed>
       {txt}log:  {res}H:\Protocol C\Data from PHRU and CLS\C data extraction 2013-09-26\results\CD4 count at time of transmission data dictionary.txt
  {txt}log type:  {res}smcl
 {txt}closed on:  {res}22 Apr 2015, 13:01:28
{txt}{.-}
{smcl}
{txt}{sf}{ul off}
